# Supplementary material for: Integration of Attributes from Non-Linear Characterization of Cardiovascular Time-Series for Prediction of Defibrillation Outcomes
Source: PLoS One. 2016 Jan 7;11(1):e0141313. doi: 10.1371/journal.pone.0141313 (PMC4704775; doi:10.1371/journal.pone.0141313)
Supplement: S1 Data — (CSV) [file pone.0141313.s001.csv]

-0.208median8_1-0.208median4_1-0.205energy8_1-0.205energy4_1-0.195energyCoeff2...	0.277distUkl1+0.257median6_1+0.234entropy8_2-0.233median4_2err+0.216entropy6_2err...	0.207stdCoeff3+0.203stdCoeff2-0.202distS4err-0.202distS5err-0.2distUkl4err...	-0.437std2PolRVerr-0.214distS2+0.196entropy8_2err-0.19median2_1err+0.185energy4_2...	'0.39 energy2_1+0.298energy4_1err-0.298std6_2-0.255std8_2err+0.245distU3err...'	'0.27 energy2_1-0.262distSw+0.26 energy8_2-0.257distUkl1+0.231energy4_2err...'	-0.263fibVerr+0.223entropyCoeff2err+0.223energyCoeff3err-0.218std5_1-0.216energy8_2...	-0.275distS1err-0.227stdCoeff1err+0.214IndiviDiffkl3err-0.205distS2-0.196distU3err...	0.316std2PolRV2+0.296distSw-0.242std2_2-0.218fibVerr-0.197entropyCoeff2...	0.235median5_1-0.224median2_2err+0.194distS5err+0.193distS4err-0.193std4_2...	-0.281fibVerr-0.259distSkl3err+0.211energy8_1err+0.208IndiviDiff2err+0.192median1_2err...	0.312IndiviDiffkl3err-0.301IndiviDiffkl3-0.256median2_2err+0.249energy5_2err-0.224energy8_1err...	0.358median6_2-0.264median2_2-0.251IndiviDiffkl5+0.242entropy8_2err-0.222entropyCoeff2err...	0.278entropy6_2-0.239stdPolRVscalar2err+0.234std6_2+0.226energy8_1err-0.198median2_2err...	0.433median2_2+0.289entropy8_2err-0.221energy6_2err+0.208energy8_2-0.194median6_1...	0.343IndiviDiffkl3-0.286distS1err-0.253fibV2err-0.211energy2_1+0.194std2_1...	-0.378distS3+0.253std8_1err+0.231std2min+0.204std6_2err+0.197distUkl5err...	-0.345distSkl2-0.327IndiviDiff2+0.316IndiviDiffkl2-0.236distS2-0.189IndiviDiffkl2err...	'0.291std2PolRV2err+0.28 std2PolRV2-0.261entropy8_1err-0.247median2_1err-0.217entropy6_1err...'	0.341median6_1+0.289std2_1+0.239IndiviDiff2err+0.197std1_2err-0.191std6_2...	'0.414entropy4_2err-0.361energy8_2+0.346entropy8_2-0.223entropy8_2err+0.19 entropy6_2...'	0.384distUkl2+0.273energy4_1err+0.205distS2-0.2distU3err-0.198std4_2err...	-0.319distSkl1err-0.316entropy6_2+0.231median4_2err+0.197fibVerr-0.188distU3err...	-0.29stdCoeff2err-0.276stdCoeff1err-0.271stdCoeff3err+0.214entropy7_1err+0.213energy5_2err...	0.365energy8_1err-0.305energy6_1err-0.232std2min+0.183stdPolRVscalar2err-0.181entropy6_2...	SO
-0.871871	0.503737	0.150337	0.619335	0.338038	0.92372	-0.417426	-0.025276	-0.418109	-0.185432	0.761349	0.240095	0.530372	-0.400074	0.795085	0.256967	-0.663479	0.649517	-0.308322	0.22423	-1.114717	0.146532	0.099029	-0.040389	-0.039987	0
2.375134	0.945636	-2.660347	-0.795659	-0.17389	-0.033338	-0.689738	0.270799	-0.631494	0.256312	0.406585	-0.058202	0.116382	-0.086999	-0.459896	-0.058124	-0.477775	0.681244	0.248596	-0.040435	0.799115	-0.379138	-0.328073	1.300803	0.376908	1
-1.529584	-0.483467	-4.165818	0.572379	0.821347	0.126412	0.288419	1.342292	-0.490387	0.51875	1.210748	0.814881	0.579572	-0.509561	-0.707401	-1.906552	-0.393555	0.441213	-1.749759	1.798845	1.052024	0.022102	-0.758752	6.76392	1.148318	0
-4.183399	0.516192	0.280708	-0.098389	0.718409	0.417724	-0.372668	-1.258959	-0.338265	0.20058	-1.76019	-0.154743	0.082841	-0.114054	-1.557653	0.082271	-0.184414	-0.466775	-0.799644	-0.611999	-1.068725	-1.041739	-0.599087	0.476296	-0.070092	0
-4.072391	0.258756	2.495757	-0.474871	0.200177	-1.573008	-0.793315	0.389547	0.081092	-0.085816	-0.037648	-0.679501	1.673757	-0.132037	2.009849	0.439199	0.105073	-1.704043	-1.058377	-0.997043	1.490576	-0.591882	0.225148	-1.878225	0.06484	0
-4.534061	0.213147	-0.974005	0.629963	0.222868	-0.153232	1.393945	0.22112	-0.416575	-0.151584	-0.522582	-0.786779	-0.562132	-0.796389	-0.689876	-2.117601	0.353392	1.14889	0.659877	-0.62238	1.533744	-1.066153	-1.221514	-0.154695	-0.445343	1
0.563044	0.060472	-2.131414	0.991828	-0.592336	-1.186206	1.09063	0.62345	-0.615314	-0.106356	-2.461431	0.005539	-0.73345	1.48839	1.932814	1.208197	0.347719	-7.204488	3.929715	-0.887409	0.379544	2.860228	-0.732824	0.354599	0.776076	0
6.21736	0.26527	0.476331	0.164794	0.316604	0.661491	-2.476587	-0.656022	0.405284	-0.133171	1.180098	0.187041	0.904655	-0.745253	1.285512	-0.217524	0.322043	-1.610035	-0.174165	-1.438389	-0.402246	-0.572733	0.68146	1.892497	-0.02674	0
-0.157427	0.548671	0.685472	-0.805483	-1.010189	-0.088996	-1.486209	-0.22392	0.066061	0.188248	1.859989	0.218648	-0.404057	-0.374019	-0.592615	0.400033	-0.408295	2.192761	0.534571	0.330389	0.426601	-2.046886	0.50499	-0.815779	0.280179	0
1.469446	0.181288	-2.118371	1.121293	-0.035346	0.785737	-0.046269	-0.429344	-0.079967	-0.127971	0.025052	-0.562574	1.637998	0.179188	-0.218546	0.468999	-0.596942	4.712975	-0.960404	1.460851	0.951437	0.178226	-0.457922	1.515014	-0.240741	0
-2.833751	0.152055	3.343611	-0.962242	0.671381	-0.865447	0.749454	-0.487783	0.272122	-0.159123	-0.76134	-0.247708	-0.182414	-0.762287	-1.074993	0.508666	0.241762	-0.286535	-0.379076	-0.996949	0.543342	0.160076	0.125785	0.29348	-0.315556	1
-0.115584	-0.165427	3.030698	0.118091	0.284744	-0.412837	0.545021	0.856072	-1.744134	0.073004	-0.841361	1.07568	1.284196	-0.891666	-1.022451	0.558204	0.23199	1.295009	0.704584	0.078225	-1.233233	0.106339	1.603913	0.145352	0.060814	0
-5.465321	-0.467265	0.650728	2.551758	-0.514125	-1.172478	-1.087178	1.242019	-0.065899	0.499036	-2.463828	0.017751	0.474881	-0.171944	-1.491174	-0.261996	0.263079	1.016969	-1.028478	1.511552	1.303868	-2.610741	2.022422	2.561294	-0.279222	0
-3.863043	0.537008	1.894737	0.432577	1.233133	-0.238649	-1.566725	0.5589	0.482017	-0.054444	1.242378	-0.085022	2.511427	0.409152	-0.349406	0.092858	-0.179903	-0.30474	0.633955	-0.144929	-0.643516	-0.062909	0.006959	-2.718107	0.373883	1
-3.297411	0.585483	-3.876079	0.86182	0.566569	0.577433	-0.350714	-0.36923	-0.18646	0.506323	-0.339243	-0.0281	-2.191445	-0.347054	0.62347	-0.674515	0.639783	0.119859	-0.179367	-0.220493	-0.136372	-0.09256	0.7263	0.363493	0.102426	1
-6.16908	-0.203836	0.912657	-0.050744	-0.39246	-1.028314	0.29197	1.604348	-0.278543	-0.167323	-0.614822	0.112323	0.191075	0.300253	0.575377	0.243845	-0.194902	-0.661792	-1.852351	-2.007958	0.858972	0.064617	0.320494	1.405267	-0.236163	1
-2.897929	-0.195559	-0.682543	-0.164374	0.121896	1.284275	-1.402061	0.759665	0.21562	0.491563	0.559433	-0.015734	-0.969098	0.238644	-0.511605	0.598606	-0.825584	1.838169	0.037361	0.703018	0.432926	-0.587655	-0.081528	-1.405741	1.125725	1
-5.484694	-0.171776	-4.259923	-1.293328	0.040101	0.807434	0.645598	0.385396	0.810339	-0.0145	-0.549726	0.73477	-1.356047	0.791793	-0.98228	0.250757	-0.055153	-0.14004	0.606479	0.654477	0.876694	1.043722	-0.497386	1.030821	1.074969	1
8.228058	-0.502811	2.739788	0.39907	0.160732	0.420769	0.245929	-0.022556	0.142105	0.289005	-1.024247	0.002012	-0.09516	0.02377	-0.471668	-0.612438	-0.21762	-1.414359	0.529542	0.846571	1.230051	-0.263926	0.410012	0.542021	-0.35024	0
7.893767	-0.311226	3.653623	-2.938247	-0.826075	0.668071	-0.54457	1.591061	1.091808	-0.318922	0.601231	-0.375375	-0.671048	-0.100944	0.55392	-0.251239	0.113425	-0.113088	-0.161211	0.86046	-0.268027	-1.896241	1.400992	1.396442	1.329575	0
5.554199	0.525045	4.875159	0.180878	0.714342	0.417733	0.455686	-0.074584	0.859747	0.352523	-0.305561	-0.72648	0.30611	-1.175378	-0.179112	0.25706	-0.332835	0.017843	1.346435	0.661248	1.618448	0.830184	-0.16149	-1.497168	0.051806	0
1.285606	0.502699	-1.604414	0.024257	-0.159275	-0.20085	-1.271856	-0.101504	0.923757	-0.237138	0.082067	0.359609	-0.459287	-0.5938	-0.101935	-1.003209	0.514243	2.20666	1.396979	0.067777	-0.99973	-0.10686	0.295351	-0.159875	-0.145575	0
1.655565	0.781223	-1.990808	-0.516222	-0.341911	-0.024763	-0.649012	-0.232219	0.15692	0.283196	1.038648	-0.172963	-0.909353	-0.674705	0.105307	0.086235	0.365829	-0.360796	0.36285	0.162337	-1.142722	-0.123092	-0.557245	-0.728534	-0.646655	1
-2.664294	0.158444	-1.01335	-1.314131	0.046145	0.498782	0.642772	-0.297327	-0.579559	0.275566	-0.128868	-0.168352	-0.722642	-0.291581	0.884856	-0.473086	-0.201506	1.565052	1.10956	-0.077336	-0.710113	0.466394	-0.129628	-1.924964	0.295979	1
-0.658983	1.405359	-3.178548	0.102019	1.048398	-1.187601	1.639875	-0.593005	-1.004972	0.116012	-0.032863	0.498618	0.559983	-0.467336	-0.361528	-0.208726	-0.307454	-1.62413	-1.211243	-1.840357	-0.367631	0.242796	0.348884	1.838239	0.267739	1
2.56375	-0.423543	-0.470481	-0.382624	0.41311	-0.026451	-1.960486	-0.138748	-0.73126	-0.142932	-1.746226	-0.071646	-0.061766	-0.225739	-0.319602	-0.725522	0.280762	4.477514	-0.058875	0.549058	1.213942	2.147409	-1.243953	1.658678	0.503784	0
-2.029492	0.133274	3.955689	0.788203	0.14241	0.327088	-0.603041	0.526236	-0.156789	0.21288	1.98125	0.494062	1.414055	0.368182	-1.365393	0.803174	0.051843	1.379256	-3.267537	-0.430293	-1.376752	0.157394	-0.560445	1.60514	-0.39869	0
0.682239	-0.079321	-3.233606	0.390694	0.118607	-0.025021	0.392543	0.590566	0.290964	0.397878	0.200403	-0.020303	0.961432	0.083879	-0.518558	0.167883	0.063594	0.901456	-0.273784	-0.029788	1.02036	0.475813	0.637232	0.701007	0.374087	0
-3.912555	0.96653	-2.358882	-0.501516	-0.061528	0.475233	-0.926553	-0.424165	0.413779	0.371985	-0.48141	-0.248703	-1.659967	-0.42655	0.467207	1.052514	0.104161	-0.451196	2.141234	1.369713	-0.986063	0.53842	0.111583	-3.850431	0.509435	1
3.330244	-0.011254	1.129982	-0.698487	0.014034	1.090554	-0.77227	-0.084799	-0.335757	0.842491	-0.87169	0.303427	-0.552411	-0.511612	-0.306899	0.684095	0.130546	-1.023102	-0.434636	-0.237178	0.772777	-0.865221	-0.195349	-0.274427	0.275529	0
0.260313	-0.263876	-0.03709	-0.902708	-0.027321	-0.881957	-1.135548	0.222691	0.185928	0.198953	0.052767	-0.046077	-0.054687	-0.286197	-0.562033	-0.158088	-0.475588	-0.399882	1.118338	0.501333	0.299834	0.611832	-0.103843	-1.081368	0.014288	0
4.236028	-0.229154	0.315134	0.550917	-0.089655	-0.930162	0.551281	0.039161	-0.011482	-0.148104	-0.475799	-0.196517	-0.559397	-0.745353	-1.181907	-0.062987	-0.455535	-0.198924	0.607033	-0.146755	-1.070073	0.852369	0.215287	-0.287202	0.382859	0
-5.548455	0.381091	2.116921	0.17084	-0.653055	0.646072	-1.482414	0.682654	0.20649	-0.329806	0.879556	-0.04503	1.503273	-0.432859	1.716898	-0.03918	-0.048192	-0.54214	-0.387783	0.929591	0.706363	1.435122	-0.260771	-0.567203	-0.011604	0
-2.541726	-0.067931	-1.458334	-2.088553	-1.055751	0.070539	0.033924	0.185061	0.414842	-0.29142	0.633653	-0.633266	0.12321	0.732012	-2.219061	0.808903	0.017727	1.879752	-0.140423	-1.786877	-1.025911	0.050956	-0.334074	-1.793391	-0.895729	1
-5.400947	-0.074761	-0.335379	0.260084	0.141496	0.352869	0.23779	0.546935	0.560393	-0.690834	-2.404848	0.494233	1.617324	-0.054366	1.71277	0.028621	0.187314	-0.618218	1.697191	-0.090615	1.821204	0.25527	0.83731	-0.434224	0.095707	0
4.177445	-0.351624	0.152886	0.417832	-0.803953	0.506959	0.62184	0.340614	0.244144	-0.379258	0.431709	-0.606982	-0.30841	0.145264	-0.135631	0.412866	0.198241	-1.253551	0.825407	0.481124	-0.991371	0.021441	0.447543	0.69008	0.336874	0
3.207868	0.182917	0.878259	0.329246	-0.409596	1.05879	-0.154495	-0.510484	0.747561	-0.436714	0.624416	-0.651611	0.026397	-0.211851	-1.074944	-0.773753	0.600139	0.396666	0.142339	-0.165031	0.161631	1.571096	-0.427383	-0.414204	0.229698	0
5.606804	-0.558503	0.093227	0.503643	0.937144	0.641658	0.457973	-0.852475	0.584635	0.02028	-0.162289	0.817263	0.122304	0.334508	-1.530715	-1.012238	0.032734	-2.36698	-0.522834	-0.38892	0.125944	0.095008	0.06122	0.841587	-0.549807	0
4.062076	0.300881	-0.396723	0.061093	0.082962	1.846217	-0.787544	0.578867	-0.051734	0.007608	-0.86417	-0.392668	0.589659	0.224293	-0.054457	-0.914115	-0.087145	-1.133367	-0.072338	1.081511	-0.159207	-1.106135	-0.47129	1.072296	-0.053004	1
2.955879	-0.171069	-0.184844	0.518354	-0.058912	0.848829	-1.117652	0.26527	0.035716	-0.170113	-1.021897	-0.504155	4.175214	0.264401	2.317456	-0.752193	-0.204982	3.339751	-1.17607	1.342763	-0.715022	0.257507	0.137682	2.42895	0.236106	0
5.007625	-0.12061	0.136454	-0.023328	0.204013	-0.82588	-1.028216	-0.047908	0.106867	0.057495	0.452999	-0.018386	0.912728	0.511247	0.286015	-0.41155	-0.321092	-0.509009	-0.228053	0.350572	-0.84374	-0.047523	0.045417	1.180455	0.259453	0
5.400947	-0.159612	-0.429226	0.719113	0.246032	0.033738	-0.974365	0.095816	-0.554811	0.123994	0.746185	-0.158573	0.95527	0.481551	-0.458789	0.035999	-0.035747	-3.133261	-0.244222	-0.227852	-0.608816	-0.339743	-0.240737	0.867807	-0.178023	0
3.916438	0.427335	-0.705842	-0.115253	-0.335372	0.865099	-0.37906	-0.403833	-0.609781	-0.228716	0.284087	0.202989	-0.08891	0.354746	-0.032693	-1.035501	-0.066047	-0.852653	-0.452533	0.318477	-0.022873	-0.458248	-0.504083	-0.007251	-0.162783	0
0.195508	0.992189	-1.980168	0.432589	0.543716	-0.103457	0.477918	-0.114506	0.271876	-0.296676	-0.091371	-0.672029	0.937801	-0.763657	-0.113572	-0.113035	-0.14653	0.829188	-0.186297	-0.017783	-0.061266	-0.396154	0.615422	-0.19801	0.549921	1
2.470774	0.487573	-1.227636	-0.352566	0.298585	-0.294899	-0.348557	0.163502	0.51944	-0.179804	-0.404779	0.069067	1.098093	-0.271895	0.775518	0.349918	0.2244	0.224416	-0.154399	0.684886	-0.151494	0.757137	0.460221	-0.176774	0.239963	1
-3.532816	-0.008592	-0.28595	1.243927	0.759741	1.02562	-0.317758	-0.132382	-1.190804	0.020669	-0.213242	-0.186856	-1.074809	-0.200598	1.132329	0.409319	0.409013	0.455352	-1.185061	-1.154924	0.800395	0.156704	0.055424	1.010686	0.295858	0
-1.158425	0.156781	-1.196581	-0.00468	0.190726	0.548039	-0.791869	0.714571	-0.065736	-0.580044	-0.110766	0.341599	0.841892	0.35023	0.025821	0.208483	0.218335	0.998211	0.697193	-1.469964	-0.526261	-0.679075	0.244135	-1.538444	-0.129212	1
0.7719	-0.223363	-1.549001	0.551792	0.313436	-0.275745	0.674779	0.253437	-0.112578	-0.19344	0.080545	-0.016335	-0.399348	0.282264	-1.089948	0.028784	0.763329	1.115733	0.302861	0.005485	0.240107	-0.792693	-0.389573	0.612661	-0.000485	0
-1.352499	0.401034	0.074059	0.699027	0.090457	-0.718917	-0.079914	-0.184978	-0.295761	-0.203594	-0.058708	0.563103	0.478111	0.148338	-0.571815	0.030174	0.448408	-1.679246	0.860765	-0.546104	1.396154	0.482027	-0.211434	-1.17459	0.459642	1
2.855433	-0.70869	-0.709954	0.319768	0.073603	-0.893473	-0.952156	0.83951	0.496872	0.422777	0.886419	0.301416	-0.111339	-0.143159	1.427318	-1.132563	0.247485	0.662147	-0.285082	0.433123	-0.704088	0.610539	-0.608397	-0.6304	0.44279	0
3.638244	0.170091	0.287325	0.860389	-0.23008	-1.04576	-0.587465	0.242385	-0.081365	-0.112854	0.081707	-0.105859	-1.082481	0.0777	0.210205	-1.055702	-0.196862	-0.523087	-0.771524	1.003563	-0.000549	-0.268615	-0.280736	0.015411	-0.158531	0
-0.954939	-0.289622	-0.18399	0.000444	-0.691636	-0.737901	0.48427	-0.392379	-0.328937	-0.402729	-0.412082	-0.801097	-0.056899	-0.368584	-0.145505	-0.293882	0.053661	1.308854	0.200807	0.454693	-0.141405	-1.579168	-0.350593	3.098546	0.27297	0
0.708225	-0.835631	-1.653183	0.163984	-0.037225	-0.309887	-0.544524	0.232868	0.665269	-0.240383	0.27555	0.049158	0.825359	0.502019	0.346173	-0.062827	-0.323624	-0.22133	1.542366	0.526647	-0.99056	0.496444	-0.872305	-0.911969	0.833302	0
0.778518	-0.99985	0.719767	2.061947	-1.081077	-0.065586	-0.643539	-0.225054	-0.582659	-0.035029	0.323317	0.044618	-1.380721	-0.200594	0.406544	0.694984	-0.479083	-0.719708	-0.251274	-0.820144	0.543609	0.908015	-0.569966	-0.068173	-0.027442	0
0.287513	0.503606	-1.549818	0.438948	-0.293398	-0.691376	-0.334632	-0.632023	-0.317312	0.609695	-0.359527	-0.278669	-0.477333	0.019264	1.352016	0.875888	0.567212	0.756287	-1.559677	0.297689	0.011517	-0.259031	0.277213	-0.428283	0.334266	0
2.690659	-0.788416	3.684882	1.133526	0.162779	-0.816499	1.678953	0.747107	-0.043179	-0.052236	-0.376778	-0.279887	0.108178	-0.117362	-0.330581	-1.332214	0.260777	2.285467	-0.553289	-0.025832	-0.755133	-2.129763	0.324179	-2.603691	-0.065319	0
-4.775633	-0.647709	0.703067	1.377123	-1.451515	0.780646	-0.670402	0.013358	0.35257	-0.474382	1.934916	-0.236859	-1.090731	-0.501355	1.259229	-0.740068	0.446411	0.961066	0.426568	1.093816	-0.833105	-0.418234	-0.212807	-4.467442	0.819622	0
-6.131945	0.598564	-3.13064	-0.465642	0.119314	-1.448165	0.591823	1.00116	1.836288	0.054949	0.580083	0.123694	0.022263	-0.11296	-1.383412	-1.59691	-0.168026	-0.430315	1.068477	-0.607143	0.952226	1.925886	-0.995966	5.086567	0.210618	1
-6.524391	-0.675889	-2.930116	-0.086004	-0.531145	1.122519	1.399444	1.387344	-0.729739	-0.109949	-0.29603	0.266723	-0.51837	0.313934	-0.42696	0.005114	-0.150504	-0.63893	4.024585	-0.709224	0.05746	0.172605	0.352727	1.009962	-0.47002	1
-1.33001	-0.329822	-2.016786	-1.912996	0.262654	0.585252	-0.674221	-1.774702	0.463359	-0.005538	-0.068968	-0.220645	0.194712	-0.017166	-0.45828	1.193166	0.667257	4.689529	0.488129	-1.74276	0.577145	0.173051	0.809792	-1.997225	0.042791	1
1.354175	1.685891	2.473385	-0.280599	-0.530768	0.548456	2.310931	0.820732	0.863126	0.436942	0.597719	1.327799	0.290457	-1.11597	-0.489787	0.292399	-0.401078	0.944773	0.018259	-1.969371	-2.310877	1.159778	1.978368	-0.895337	0.051059	0
-0.73618	1.288282	-2.924881	-0.418899	0.352946	1.406619	0.69996	-0.034052	-0.599652	0.174525	-0.148369	0.155546	0.054518	-0.504296	1.021286	0.26817	0.457904	0.614024	0.075754	0.20793	0.028482	-0.541455	-0.022182	0.090968	-0.508699	1
5.341851	0.195892	0.643592	0.385282	-0.069568	-0.91133	0.04151	0.903578	0.178559	0.75259	-0.731692	0.115171	-0.361465	-0.651581	-0.706834	-0.145064	0.303507	-3.432852	-0.763404	0.440867	-0.249879	-0.68533	-0.302288	0.004778	-0.252901	0
6.89883	0.35327	1.592884	-0.1582	0.121363	0.40593	0.117339	-0.408054	-0.426024	0.013025	-0.245259	0.271046	-0.109569	1.218499	-0.700594	-1.152373	-0.134083	-2.729047	0.040132	0.682035	-0.188755	-0.111965	0.82673	0.7574	-0.673482	0
2.662348	-0.321924	-1.929856	-1.030206	-0.049789	0.390822	1.185118	-0.308438	-1.277978	-0.212561	-0.711093	-0.599486	0.218686	0.90998	-1.15803	-0.471678	0.047713	-2.056336	1.744366	-0.621863	-0.356773	-1.165934	-0.060216	0.142456	-0.702538	0
6.681491	-0.044536	1.228852	-0.022539	0.440554	0.306304	-0.20714	0.382782	-0.511977	-0.190814	-0.945333	-0.250362	-0.580597	-0.495935	-1.328846	0.20353	-0.229878	-2.702927	0.095043	-0.041625	0.864399	1.054288	-0.845421	1.095622	-0.232362	0
-4.013081	0.5153	0.993919	-0.733823	-0.794412	0.005246	0.380397	2.369299	0.13828	-0.058338	0.195444	-0.346789	0.957277	-0.217425	-0.688036	-1.893952	0.107875	-3.133216	-0.514206	-2.317853	0.370287	1.542776	-0.141768	0.539972	0.159296	1
-0.930291	0.165865	-2.007375	-0.596748	-0.075939	-0.129432	0.038266	0.003017	-0.515546	-0.443425	0.81126	0.384885	-1.262801	0.184918	0.125476	-1.020967	0.298589	2.215375	-0.279348	-0.252432	0.79231	1.692151	0.498127	0.016887	-0.551104	1
0.455867	0.716184	-3.062663	-0.113415	-0.085657	-0.567096	1.4516	-0.158032	-0.893902	0.087658	0.696147	0.210444	0.231049	-0.583493	-0.270504	0.847476	-0.216797	1.459952	0.861619	0.220093	1.328517	-0.11612	0.122809	0.457015	-0.025376	1
-2.103805	-0.215911	4.525696	-0.4278	-0.059538	1.182296	-0.288293	-0.175543	1.068634	-0.109444	0.567798	-0.752674	1.607911	0.364325	-0.222963	-0.906493	0.260257	0.522273	1.823513	1.808803	-0.333267	0.727309	-0.476466	-1.188684	-0.724841	0
-0.61645	-0.632037	-2.094913	-0.22602	0.205183	1.253267	0.36957	-0.122239	0.018749	-0.005348	0.07113	0.049828	-1.147579	-0.577473	-0.080439	0.637844	0.66653	2.172231	-0.315474	-0.097477	1.111027	-0.301825	0.999161	0.82766	-0.226311	0
3.611302	0.40609	-2.018526	-0.314259	0.326419	0.277199	-0.438401	1.145148	-0.627123	-0.152968	0.683742	0.007387	-0.421424	0.364687	1.202529	0.503686	0.482388	-2.868421	0.920029	0.858657	0.142468	-1.05178	-0.008448	0.97723	-0.580769	1
0.65767	-0.049976	-2.275036	2.551572	1.691427	0.242691	-0.003634	0.919884	0.123484	-0.347463	-0.974384	-0.114092	0.668325	-0.424818	-0.929387	-0.001243	-0.355583	0.898906	2.012666	0.04796	-1.182218	-2.646799	-1.280967	-1.274219	-0.438498	1
2.819507	0.265623	0.858637	0.021355	0.209941	0.807064	0.103988	-0.439054	0.061367	0.059902	-0.96751	-0.594497	0.069102	0.208651	0.103215	-0.795029	0.105999	-0.850909	0.497685	0.288187	0.041968	0.223179	-0.682412	0.698782	0.085861	0
4.98753	0.622999	-0.511185	-0.748982	-0.075667	-0.311318	-1.315577	-0.228883	-0.046553	0.097095	0.106773	0.104888	-0.097864	-0.880735	-0.729148	-0.93366	0.074193	-2.776783	0.539691	0.084274	0.678658	0.377165	-0.274924	-0.698312	-0.045963	0
5.382941	-0.245567	-0.700687	0.890614	0.490324	1.121511	-0.34314	-0.48407	0.47545	0.272248	-0.0853	0.842061	1.190992	0.189619	0.158998	-0.046394	-0.124626	-2.629098	0.071432	-1.175818	-0.657137	-0.436764	0.028004	0.541888	-0.060031	0
-0.68679	-0.554905	0.946994	0.423441	0.323949	-0.971008	-0.865069	-0.0837	0.075955	-0.151537	0.920046	0.42752	-0.034555	-0.484153	-2.231065	0.296774	-0.200527	0.307031	0.674553	0.353696	0.934772	-0.165761	0.421938	-0.567626	0.380065	1
-0.068283	1.148141	-0.044704	1.163749	1.47369	1.752977	-0.101678	-2.10741	1.249757	0.148623	1.284828	-0.449325	-4.688669	1.013819	-1.183346	1.785592	-0.766066	1.904354	0.420916	-0.224676	-0.92699	-0.62714	-1.094482	3.797882	0.570297	0
-2.855969	-0.152439	3.470222	-0.458756	-0.443892	0.543652	-0.868976	0.247038	0.109433	0.33351	-0.929053	-0.094021	-0.722226	-0.108875	-0.107105	0.84439	-0.166812	-1.863901	3.004128	-0.906954	-0.113758	-0.776409	-0.639597	0.822371	0.122873	1
0.919133	0.360003	0.932307	1.755989	-0.555685	-0.439577	0.310214	0.677694	-0.709312	-0.048333	0.238977	-0.17256	-0.139502	-0.353923	-2.498261	0.238787	0.039616	4.207417	0.251125	0.109125	0.526275	0.042257	0.511077	-1.793178	0.807654	1
1.351083	0.151068	-0.712764	-0.996845	0.07356	0.729707	0.154794	0.75454	-0.345133	-0.198682	-0.145365	0.983591	1.8026	0.723096	-1.736059	0.371089	0.478848	1.737765	1.259447	-0.142885	0.221006	1.22107	-0.785841	1.481371	-0.188796	1
1.623896	-0.316183	-1.823463	-0.234132	1.050711	0.46832	0.036852	-0.104366	-0.410195	-0.330045	-0.560774	0.182372	0.67373	-0.63335	1.122279	0.416955	0.083434	-1.528313	0.058245	0.366175	-0.863829	0.335589	-0.227122	-0.817695	0.206569	0
3.493592	-0.213121	-0.694108	-0.731843	0.288515	0.793333	-0.229985	-0.315849	0.106432	0.106826	0.471193	-0.356647	-0.921772	-0.357276	0.291369	-0.383603	0.422967	-0.263894	0.845409	-0.065447	1.182252	-0.144131	-0.704231	-0.997338	0.632161	1
-3.15493	0.408759	3.309349	0.106174	0.209267	-0.628122	0.774533	-0.882337	0.678322	1.097606	0.690892	0.261604	2.855816	-0.448863	1.264271	1.050347	-0.388555	1.14162	-0.920761	0.068086	1.657067	-0.246742	-0.743059	1.097031	-0.776876	0
1.40582	0.444412	-0.058513	1.028007	0.843664	-0.088839	-0.24121	0.332298	0.184708	0.269946	0.7627	-0.149725	0.253281	0.443663	-0.252368	-0.095173	-0.132481	0.817069	0.953202	-0.111262	0.443053	1.168526	-0.068288	-1.080692	-0.675059	0
2.159621	0.005134	1.751778	0.630963	0.050049	0.489633	-0.215384	-0.431327	0.250873	-0.205283	0.279486	-0.193268	-1.047857	-1.46135	-0.825292	0.754347	0.654197	2.892029	0.595097	0.20132	0.57735	0.045053	0.591599	-0.195393	-0.114891	0
-1.951777	-0.520775	-1.671832	0.993094	0.211589	0.708001	-0.703548	-0.074639	-0.267986	0.500409	0.272823	0.316188	0.31372	0.025114	0.273534	1.042409	-0.105966	-0.001544	-0.458184	1.46664	-0.57049	-1.832231	0.10996	-1.255657	-0.355885	0
-3.547056	0.021718	-3.302462	-1.019605	0.130742	1.068503	0.953108	-0.000931	-0.383325	-0.385849	1.141398	-0.584707	-1.126621	0.405758	0.993637	-0.23779	-0.206796	2.968018	-1.083563	1.013943	0.20292	-2.28057	0.988289	-0.337482	-0.666692	0
-5.880624	0.555769	4.081172	-1.04683	-0.878005	0.514736	0.754027	0.928544	-0.286519	0.215164	0.826829	-0.522148	-1.331213	-0.558352	0.250049	-1.673525	0.144429	-2.574743	-1.008857	-0.314548	-1.061243	0.23601	-0.760034	-1.08931	-0.054146	1
-4.268874	0.421042	2.880105	0.10355	0.560369	-0.605584	-0.001075	-0.663212	-0.370074	-0.146676	1.174824	0.405194	0.888563	-0.017027	1.513897	-0.305287	0.117419	0.753188	-0.070157	-0.126155	1.009016	-0.522512	0.062016	0.74284	0.512714	1
-5.100883	0.72055	2.590287	0.080175	-0.315553	1.273664	0.599418	0.218829	-0.101876	0.168783	-2.85328	1.142492	-0.684492	0.2131	1.182832	-0.775935	0.361421	-0.937798	1.730218	-1.133952	0.023839	-0.741261	-0.59921	-0.445338	0.346939	1
-4.325588	-0.560634	2.251838	-0.388814	1.510417	0.901259	-1.083153	-0.411445	0.503422	-0.300973	-0.10114	1.618986	-1.463561	0.681021	-1.034577	0.296305	0.338389	-0.380049	-1.473375	0.113141	1.924	0.325747	-2.259406	-1.385307	-1.138027	1
-2.318026	0.196747	-3.307492	-0.707931	0.883638	-0.93519	-1.421979	0.379481	0.404247	-0.404698	0.585846	0.20731	0.537867	0.347269	0.536679	1.481102	-0.169975	0.510454	0.992942	2.319862	-2.473526	0.789539	-0.402004	-0.120441	0.31027	1
-8.185421	0.336174	0.399365	-1.035057	1.181651	-1.415971	1.585479	0.311049	-0.596259	0.297521	0.276744	0.815203	1.602435	-1.033623	1.847028	0.349006	-0.450298	-2.782666	0.5356	-1.469841	-1.337452	-0.341126	0.256495	1.553885	-0.273732	1
-1.190163	0.357347	-3.510024	-0.690196	0.239035	-0.387736	-0.28984	-0.701382	0.323119	-0.102965	-0.009072	0.811932	-1.314958	0.195426	-0.045251	0.250336	-0.108092	-1.39808	0.091091	0.247028	-0.722802	-0.252781	-0.100051	-1.164808	-0.207589	1
-2.223112	-0.219527	-0.216166	0.618384	1.10897	1.432481	0.510487	-0.157538	-0.468683	0.395449	-0.16426	-0.264622	0.430674	-0.091708	-0.34058	0.80151	-0.069625	0.825101	0.477161	0.098295	-0.236019	0.495548	-0.330908	-0.061907	0.395423	1
-3.750586	0.543471	-1.924103	-0.194865	0.899107	0.984464	-0.308563	-0.370734	0.519092	0.161413	2.075984	-0.311625	-3.062689	-0.601872	-0.950103	-0.588252	-0.427482	-0.627383	1.615082	1.41571	-0.86082	-0.010836	-0.0617	-0.21907	-0.422634	1
-5.902547	0.536423	3.40036	0.560549	-0.088035	0.667595	1.931992	-0.504127	0.092674	-0.419011	0.317393	-0.662539	-3.374861	-0.896518	3.166277	-1.244467	-0.077901	-2.043056	-2.468336	0.91314	0.733486	0.834123	0.966476	0.772014	0.984577	1
-3.955111	0.18517	-1.517388	0.665726	0.720169	0.751109	0.318547	-0.32678	1.356632	0.307207	0.900933	0.436999	-0.587841	-0.920483	0.202504	0.079607	-0.615694	1.217783	0.244715	0.834801	-0.543956	1.71172	0.178822	0.922434	-0.006861	1
-0.632093	0.170453	-2.435483	-1.170502	-0.767246	0.653433	0.727795	-1.554436	0.254763	-0.171068	-0.090713	0.385801	-1.085481	0.434562	-1.121166	1.374304	-0.015932	5.79973	-0.160307	-0.737139	-0.386337	0.075309	0.075808	1.583723	0.188889	1
-10.506875	-0.492498	1.317079	0.294075	0.264774	1.890753	-0.511584	1.090128	-0.856522	-0.492241	1.649332	-0.98451	-3.574059	-1.438443	-0.481526	-1.133797	-0.754134	-2.262964	-1.662794	-0.79117	-0.077537	1.421798	-0.215459	1.379177	-0.052091	1
-2.944321	0.656175	-2.075092	-0.285861	0.629351	1.113375	0.762557	-1.230395	0.920876	-0.307514	-3.44215	0.423193	-0.025631	0.552722	-1.288784	0.474057	-1.019296	1.888399	-1.822911	0.22514	-2.070678	-1.315745	0.086873	1.957592	0.953649	1
6.377566	0.025689	3.117413	-1.877249	0.808024	0.703897	0.435265	0.087675	-0.075913	-0.352286	-0.464389	-0.061326	-1.583451	-0.646607	0.205993	0.571242	0.084951	-0.232864	0.367405	0.030531	-0.162632	-1.070913	0.542057	0.442136	0.131685	1
-2.120841	-0.358654	-4.278966	-0.439176	-0.246215	0.32558	0.203134	0.13166	0.310517	0.570174	-0.132006	0.005408	-0.417828	0.142717	0.93801	-0.299216	-0.113487	-0.84126	-1.001625	-0.706577	0.74417	-0.822559	-0.062026	-0.859866	-0.348439	1
-3.970359	-0.354396	-1.274045	-0.376042	1.257255	-1.154831	-0.78409	0.134886	-0.699628	0.111777	0.09477	-0.408481	0.053014	0.530131	0.533456	0.813169	-0.138902	-1.479891	1.461631	1.3294	-2.261437	-0.800893	0.204573	0.017314	1.102008	1
-1.386291	-0.51526	-3.449811	0.429406	-0.384816	0.103527	0.231391	0.775083	0.018049	-0.819315	0.739559	-0.119727	0.387801	-0.264885	-0.113208	0.033227	-0.445444	-0.844488	0.267408	-0.830135	1.71824	-0.243599	0.546609	-0.463937	-0.298165	1
-9.343819	-0.186085	10.731683	-1.547197	1.065112	-0.31289	-0.212261	0.696507	-0.061824	-0.034972	0.823472	-0.132123	1.110285	-0.926557	-1.910663	1.11865	-0.036408	0.779958	1.708739	0.636229	-0.312292	-0.221874	1.061558	3.036178	-1.063592	1
-0.241346	0.349395	-0.61416	-1.273406	0.127357	-1.495047	-4.240174	-1.128872	-0.338585	-0.156346	-3.729344	0.608235	-0.026034	-0.944365	-2.00901	-0.029165	0.00985	5.849248	-0.665283	1.061406	1.651105	-1.263671	-0.231294	0.245059	0.080966	1
-2.320947	0.202472	1.819605	-0.928134	-0.819896	-0.345912	0.513747	0.228913	-0.244442	-0.18111	-0.85997	-0.122995	0.713116	0.420528	-0.199416	0.137438	0.002025	-1.232059	-0.538481	-0.259046	0.528555	-0.071174	-0.406878	-1.859828	-0.248182	1
-2.019758	0.175793	-1.855838	-0.8324	-0.384247	-1.259486	-0.828894	0.284456	-0.354086	-0.576771	-0.678291	-0.429582	-0.078822	-0.202594	0.507662	0.013818	-0.484856	1.152694	0.611969	-0.6023	0.661567	-1.52559	0.892739	-0.398615	0.375292	1
-0.990023	0.335008	-2.389112	-0.634328	0.051314	0.125503	0.27419	-0.41614	-0.295693	-0.407671	1.333645	-0.305393	0.411351	-0.464963	0.073771	-0.104623	-0.148468	0.885671	-0.2917	0.609662	-0.304789	-0.068816	-0.761453	-1.416604	-0.329204	1
1.210608	0.257163	-2.420448	-0.344517	-1.004855	0.348044	-0.061511	0.169671	0.42544	-0.054629	0.553947	0.405733	0.340283	-0.382145	0.45552	0.186631	-0.095863	-0.070686	-0.212744	-0.357768	-0.188349	-0.714925	-0.706781	0.531251	-0.476634	1
-1.200856	-0.556163	-0.450036	0.255438	-0.033989	-1.60896	-0.323087	0.298429	0.083022	-0.097676	1.373265	0.005849	0.425251	-0.311971	0.274959	0.071722	-0.478831	-0.047139	0.640039	0.893848	0.645004	-0.636146	0.002119	-3.38649	0.200218	1
-3.14639	-0.009937	-1.432702	0.124589	-0.723832	0.97725	-0.122783	-0.59832	-0.323585	0.177952	0.353949	0.690752	-0.218523	-0.022358	0.519001	1.604633	-0.10275	-0.12116	0.528676	1.074834	0.012289	0.340168	0.124188	0.43736	0.327958	1
-0.339948	0.442256	-3.258866	-0.432037	0.563885	-0.283188	0.884815	0.123158	-0.097616	-0.477295	0.552925	0.157771	-0.325618	-0.205428	0.048709	-0.385862	-0.0606	-0.269615	1.824246	0.211585	-1.050437	-0.492839	-0.697784	0.050965	0.061933	1
-7.187269	-0.739112	1.938584	-1.098531	0.199137	1.866102	0.024026	0.470687	0.269599	0.070485	1.831025	-0.92153	0.572235	0.300339	0.130521	-1.55496	0.471659	1.051058	-4.462082	0.508083	0.411258	0.3527	0.111288	0.045433	-0.307029	1
-0.157027	-0.299157	-3.129891	-0.54543	0.095811	-0.986596	0.407432	0.869136	0.150228	0.166617	0.560558	-0.008983	0.181993	-0.439338	0.263643	-0.665965	0.186072	-0.484729	0.037489	-0.91327	0.004471	0.220295	-0.125801	-0.614007	-0.47997	1
-7.496595	0.405748	0.969333	-2.036187	-0.214206	-0.379857	2.608187	-0.084824	-0.309359	0.109952	-1.570803	1.227433	-0.508393	-0.037254	-0.312902	-1.887913	-0.698799	-2.343867	-0.312778	2.05502	0.388237	0.947201	-0.821518	-1.473075	0.438135	1
-3.326109	0.524188	0.287086	2.053511	-0.067744	-0.19482	-2.490641	-0.030605	0.115128	0.169395	-0.834013	0.719142	-0.968725	-0.169314	0.683357	0.343923	-0.649116	0.585933	-0.524285	0.613149	0.430467	0.842759	0.855057	-0.843957	0.03462	1
0.288524	-0.816432	0.626572	0.062391	0.368831	-0.760547	0.324922	-0.728959	-0.576542	0.226805	0.253617	1.169296	0.209686	0.540792	-0.213501	0.630603	0.057344	-0.9841	-1.567569	1.230806	-0.44089	0.30955	0.076693	-0.833411	-0.764045	1
0.817671	-0.403019	-1.797113	1.055997	0.63018	0.79167	-0.349861	0.240228	-0.063545	-0.311581	0.090368	-0.118354	-0.508755	0.097253	-0.126959	-1.261329	-0.125622	1.33247	-1.215283	-0.485741	0.402228	0.044406	0.506511	-0.228512	-0.141461	1
4.073003	0.158981	0.219934	-0.098233	0.117175	-0.279733	-0.971848	0.016709	0.264885	0.389106	0.194997	0.599549	-0.105833	-0.340473	0.093366	-0.256171	0.186333	0.183689	0.137943	0.14047	-0.264524	-0.298911	-0.181426	1.036786	-0.517611	1
-5.672179	-0.159362	-0.917357	-0.696821	-0.147538	1.068414	-4.470389	-0.637252	-0.215259	0.203159	0.767802	-0.841352	1.49336	-1.21628	-0.108165	1.439337	0.100934	-2.868751	-1.248586	-1.375454	0.339634	-1.132969	-0.310402	-0.467994	0.473407	1
-1.128095	0.438785	-0.208043	-1.890694	0.0348	-0.055071	-0.138998	-0.224549	1.425638	0.712038	-0.861894	-0.355057	-0.544791	-0.359759	-1.232641	0.422299	0.538938	0.328467	-1.196222	0.264088	-0.865978	1.394485	0.034396	-3.110607	-0.574137	1
-2.66951	0.206249	-9.503519	-0.02806	0.215549	0.497158	1.12753	0.47931	0.120701	0.098855	0.532051	-0.184724	-0.178402	0.524874	0.575575	0.758574	0.281233	-1.223754	-0.09778	0.462336	0.114032	0.353046	0.194297	-1.013647	0.111365	1
-3.492335	-0.494625	3.494052	-0.145876	-0.067003	0.253889	2.099038	-0.647278	1.289525	0.456588	-3.733651	-0.743448	-1.039604	0.799212	0.319016	0.299221	-0.380498	-0.604314	-0.562224	-0.077764	-0.077079	0.536919	0.72879	-3.556889	0.459188	1
-6.233134	0.339087	-3.038115	1.22508	0.979641	-1.530233	0.133791	-2.379229	-0.354793	-0.380313	2.320052	0.328992	0.286978	-0.231756	-0.903429	-2.734862	-0.250816	2.871315	-0.668575	-1.842806	-0.562845	1.076464	0.481448	-9.13466	0.579698	1
-2.336407	0.323827	-3.12818	-0.054436	-0.186468	-0.184524	1.73332	-0.272339	0.324347	-0.208275	-1.432887	-0.561495	-0.507033	0.446767	-0.502112	0.241101	0.288691	0.47589	1.691662	-0.332951	0.085562	0.358807	-0.161162	-0.772511	0.336206	1
-5.369281	0.527264	3.687455	-0.052065	0.152518	-0.505421	3.28378	-1.432439	-0.182512	-0.117711	-0.191099	-1.610762	1.295356	-0.021806	0.696638	1.025727	0.313962	1.207778	-6.079672	-1.364493	-1.078469	-1.413436	-1.100039	1.976017	0.107022	1
-0.358272	-0.276414	-0.068278	-0.02596	0.113749	-0.407203	-0.863144	1.302731	0.795281	-0.00706	1.474343	0.10466	-1.328613	0.261096	-0.916609	-0.623233	-0.271075	-0.931648	0.429819	-0.442808	0.316182	-0.902606	0.276236	-0.83134	-0.392063	1
4.331462	-1.423224	-0.933589	-0.049648	1.032702	-0.222611	0.080939	0.131573	0.252725	-0.130648	-0.922239	-0.335721	1.389142	-0.409903	1.117763	0.164687	-0.055694	-1.820647	0.339959	0.322086	-1.894384	1.553793	-0.562162	-0.681477	0.340731	1
-12.986041	0.408418	3.571927	-1.385426	0.683063	-0.278261	-2.045625	2.246932	-0.010974	0.599314	-2.503508	0.710356	-0.332104	0.375439	1.446519	1.307571	-0.297095	-0.600564	1.180573	-0.47018	1.836545	-1.136936	-1.082018	-3.447588	-0.51895	1
-5.418752	-0.124256	1.504615	-1.524752	0.386366	-0.043993	2.17323	-0.593572	-0.018336	-0.091162	-0.45657	0.098043	0.975588	-0.026471	0.291877	-0.048622	-0.079445	2.628923	-2.217218	-0.714962	-0.49696	-1.170277	0.088725	-0.851119	0.636271	1
-3.817193	-0.120802	1.673969	-0.563966	0.950401	0.43211	-1.095376	-0.460498	0.500651	-0.239688	1.083807	0.907274	1.293012	0.050544	-1.292564	-0.174735	0.126241	-0.485949	-1.1417	-0.530811	0.014444	-0.779612	0.026059	0.193893	0.325778	1
-6.383628	0.015842	0.361174	-0.938275	1.55578	1.529731	0.938301	0.775185	-0.075128	-0.357193	0.749906	-0.587903	1.388309	0.449834	-0.031204	0.1507	-0.028072	3.551785	4.463985	-1.490366	-0.409636	-0.704976	0.830577	-2.75436	0.217391	1
-7.728826	0.485132	0.84503	1.180712	-0.727114	0.678064	-0.926695	0.794427	0.067782	-0.154226	0.9479	0.380626	-1.347858	0.637616	-1.259	0.36339	-0.128369	-0.982073	-0.632222	-0.264463	-2.744749	0.033331	-1.507271	-0.337685	-0.130905	1
-11.581944	0.050887	5.726058	0.500675	1.267481	0.694609	2.14259	-0.589105	0.14489	-0.068432	1.231312	0.129384	0.121931	-0.018294	0.832232	0.038228	0.061946	-6.812947	3.166011	-0.104846	0.490727	-3.561095	-1.026592	6.598659	0.121025	1
-6.98953	0.289712	1.872443	0.842316	-1.95633	0.39457	0.516391	0.389088	0.766453	0.091515	0.066454	-0.260315	1.224691	-0.316593	1.195432	0.356302	0.15424	-1.082234	-2.264345	-0.664612	0.425028	0.315233	-1.102103	1.712878	-0.033888	1
-4.3956	-0.466159	-3.418013	-1.408084	-1.484398	-0.45747	-0.441967	-0.189793	-0.47748	0.147256	-0.04037	0.109038	0.64431	0.714206	0.98887	0.490838	-0.022957	2.891097	-0.106758	-0.649867	0.080715	1.511879	0.760671	-0.113402	0.248992	1
-3.357842	-0.849603	-3.263399	-0.268701	-0.010403	-1.272105	2.191768	0.594964	0.633121	-0.447066	0.339592	0.031212	0.277679	0.506506	0.394153	-0.419157	0.132793	-0.038762	0.506389	-1.576168	0.684457	-0.474412	1.472996	-0.152799	-0.308672	1
-2.944756	0.16499	-3.418691	1.808367	1.041322	-2.48056	-1.515361	0.008008	-0.068554	0.035109	-1.257519	1.070656	-1.234497	0.554942	0.019647	-0.95519	0.618555	0.964369	-0.557937	-1.023493	-0.390668	1.02818	-0.577392	1.240126	0.132938	1
1.539345	-0.564619	-1.719193	-0.194762	0.289976	-0.582137	-0.851224	-0.57847	0.64724	-0.465916	-1.134072	0.653892	-0.40522	0.280568	0.779531	0.27487	0.288449	-1.03188	-1.204335	-0.557775	0.661232	-0.560053	0.147273	0.070996	0.127409	1
3.533398	0.155376	-1.228911	-1.053331	-0.259203	0.474606	-1.169864	-0.044571	0.015385	-0.186528	-0.221346	0.083971	-0.315562	0.019818	-0.717015	-0.295419	0.256011	-2.813951	0.251299	0.611113	-0.648011	-0.903534	0.080866	1.330427	0.275113	1
-7.643517	-0.379995	-2.584514	-1.793014	-0.373926	0.193277	1.616859	-1.117582	0.131014	0.567617	0.522921	-0.731363	2.70858	-0.798462	0.585184	-1.011615	0.592276	-1.084622	1.702637	-0.808972	-1.317062	0.261099	0.277543	3.012861	-1.015124	1
-2.433298	-0.223657	-2.956547	-0.669502	1.008665	-1.185489	0.202957	0.91701	-0.120167	-0.067713	-1.337131	0.496459	-2.409618	-0.464545	0.86615	-0.998281	-0.080366	1.966275	0.850149	0.547426	-1.411366	0.593609	-0.529041	0.245458	-0.612733	1
-2.059376	-0.53437	0.318587	0.156867	-0.706476	1.101411	0.255028	0.971708	1.426036	-0.364233	1.161049	0.029417	0.879568	-0.573224	0.455683	0.119328	0.1325	1.113976	0.712389	0.430732	-0.136467	-0.035561	-0.027049	1.511861	-0.30264	1
-0.076003	0.1218	-1.963052	1.146029	0.435382	0.593524	-0.043304	0.380946	0.375955	-0.323273	-1.385122	-0.055831	0.329359	0.200518	0.896114	0.064326	-0.078185	2.370114	-0.145662	-0.59209	-0.391339	0.014969	-0.205325	-0.42867	-0.041174	1
-5.417795	-0.179604	-4.58981	0.225436	-0.589546	1.209348	0.580906	-1.031499	0.483535	0.380364	-4.313825	0.083933	1.656703	0.403006	-0.413231	-1.179589	-0.15937	0.385615	2.072776	-0.294986	1.216003	-0.180055	-0.26403	1.464744	0.109507	1
-13.269398	-0.191276	-2.408799	1.511068	-2.374716	-0.428815	-0.550406	-2.141718	0.035125	-0.338258	-2.057099	-0.158499	0.256578	-1.000069	-1.956295	0.015747	-0.127211	-8.620024	0.599453	1.586469	0.218415	0.172207	0.698521	-0.832025	-0.040014	1
-4.624034	-1.277792	0.704767	0.884189	0.460685	0.403909	0.68435	-1.320318	-0.169925	-0.443307	-1.204153	1.12823	-0.970337	-1.083728	-0.265105	0.904261	0.467315	1.736703	-2.027025	1.408747	-0.16174	-0.993533	0.353095	-0.134393	-0.339314	1
2.733324	0.542845	-0.409609	0.693631	-0.21949	-0.955851	-0.941766	-0.191678	0.009758	-0.148294	1.067038	-0.008352	0.029	-0.558836	0.442173	0.151362	0.291912	0.700288	-0.107634	0.40341	-0.466482	-0.051969	0.167881	0.423639	-0.423182	1
-1.971973	0.161973	-0.84872	-0.530197	-0.288055	-1.500999	0.883896	-0.296946	-0.812731	0.178829	0.028752	0.385075	-0.640461	-0.007762	1.024133	0.492511	-0.061037	0.260585	-0.376591	-0.478437	0.381727	-0.332677	0.035654	-1.141026	-0.049755	1
-6.958415	-0.312635	1.564077	-1.149093	0.459181	-1.81083	0.893804	-0.540769	1.127637	0.393089	1.701983	1.39122	-4.665034	1.318823	2.548481	0.844891	-0.005856	-0.374392	0.039411	-1.238324	0.121032	-0.992473	0.468411	5.615854	-0.545837	1
-7.63374	0.987794	1.449782	1.129653	0.16291	0.858191	-2.198275	0.818184	-0.115306	-0.632734	0.600834	-0.431478	-0.841857	0.474338	-0.143648	0.205747	-0.283906	-2.980768	0.648523	1.023124	0.887151	-1.52501	0.011094	0.006763	-0.333664	1
-3.737075	-0.329704	4.610442	0.412178	-0.667805	0.348792	-0.46573	0.547653	-0.148881	0.261019	-0.365886	-0.6468	-1.61256	0.473687	1.047679	-0.697651	0.354671	-1.647328	1.180306	0.472693	0.511884	-0.456918	-0.995283	-1.144475	-0.716883	1
-4.617731	0.145678	-1.326019	-0.470035	0.795209	-0.428142	-0.115745	0.951604	-0.67556	0.082134	-0.661476	-0.693675	0.54412	0.009873	-0.096418	0.108877	0.407234	-0.589206	0.5045	0.984695	-1.600607	-0.578961	1.024729	-0.465813	-0.096624	1
-5.006066	0.219445	1.17402	-0.606267	0.198781	0.061522	-0.676395	-0.048166	0.176757	0.237702	0.158017	0.291663	1.497556	-1.157101	-0.595768	0.542095	0.974687	1.188977	-0.367163	1.539639	0.90109	1.303215	-0.409692	-0.303183	-0.231152	1
-3.05613	-0.82629	-1.476581	-0.424965	-0.132184	-0.78577	0.984721	0.103422	-0.386616	0.051427	-0.382082	-0.301536	-1.872402	0.103699	-0.820322	-0.914291	0.494439	1.225717	-0.46288	-0.40292	-0.312329	-1.757252	0.598801	-0.13247	0.775826	1
-2.053034	0.341264	-2.365921	-0.13824	-1.028643	0.318363	-2.16008	-0.096007	-0.550592	-0.155165	1.089863	0.90875	-1.533878	-0.990189	0.477533	1.239623	0.450598	-2.026446	-0.482722	1.129189	-0.587838	-1.379191	-1.389386	1.182148	0.588545	1
1.89691	0.10346	-1.127365	-1.013098	-0.965292	-0.221021	2.000501	-0.038003	0.362458	-0.208639	0.240431	-0.314055	-0.543857	0.517874	-0.785872	0.539698	-0.293965	1.679071	-0.606361	0.066964	-1.797756	0.697424	-0.365467	-0.409931	-0.177456	1
-3.854585	-0.121025	2.124304	-0.212829	-0.435848	-0.369646	1.89494	1.519011	-0.350273	0.228765	-2.703559	-0.889788	0.443553	-0.430844	-0.057986	-0.07273	-0.081065	0.094509	-0.314944	0.427766	-0.514417	-0.41242	-0.246309	4.1544	0.905663	1
1.132276	0.252043	5.732342	-0.767298	0.052436	0.472589	-3.358093	-0.483691	-0.903488	-0.078883	-4.68746	-0.647211	-1.009995	0.583948	1.543821	1.84492	0.08533	14.120252	2.365714	-1.28969	-2.148286	2.016208	0.065552	2.078184	-0.971098	1
-1.060053	0.565659	-2.647397	-0.298142	0.255282	-0.312405	1.397389	0.22811	-0.242689	-0.500209	1.20769	-0.338977	0.855594	0.826112	0.014663	-0.934587	0.243626	1.566701	-0.574892	0.754855	0.233672	0.515181	0.406076	0.698575	-0.513229	1
-3.150113	-0.742704	-0.887086	-0.620824	2.091173	0.153653	-1.035846	-0.209155	-0.059906	0.223272	1.540116	0.725545	0.292791	0.195467	0.502902	0.540816	-0.236354	-0.510514	0.882546	-0.257267	-0.770878	0.201181	0.257497	0.136216	0.472167	1
0.547764	0.327388	-2.685494	-1.034343	0.433069	0.315486	0.00162	-0.09566	-0.813401	-0.073597	-1.175345	-0.351719	-0.650669	-0.11015	0.342325	-0.209173	0.034158	-0.412718	0.18465	-1.413697	0.28413	0.82846	0.073727	-0.714794	-0.064219	1
2.132337	-0.141992	-1.62902	0.463174	0.7663	0.01089	0.589849	-0.057847	1.401568	0.063198	-0.47289	-0.211877	1.183705	-0.256708	0.277625	0.619369	0.272441	-0.598461	1.088951	-0.729803	-1.094703	-0.085579	0.372264	-0.255089	-0.428437	1
1.851075	0.809739	1.094152	0.297694	-0.185946	-0.964674	-0.970161	0.276642	0.753382	-0.15863	0.687682	-0.320328	0.288148	1.084616	-0.345594	-0.662515	-0.724435	0.848624	-2.693355	-0.118782	0.86017	0.686689	0.043959	0.836977	-0.393412	1
-13.11096	-0.858253	6.436402	0.514474	0.986476	-0.602036	-3.157147	-1.059469	0.276291	-0.133527	-1.354053	-1.605885	-0.702154	0.261841	-1.01562	0.233235	0.141603	-7.799242	-1.324677	0.573125	-1.132278	3.786612	0.852147	-2.355335	0.354758	1
-10.483617	1.187642	5.299415	1.069132	-0.75473	1.914404	0.813733	0.561926	0.467586	0.036082	-2.718265	1.562217	-0.935243	-0.973078	-1.074736	-0.315684	0.879443	-3.172563	1.193759	0.65275	-2.132946	0.628481	0.700287	-0.028883	0.32738	1
-3.382652	-1.103158	-0.927025	-0.557798	-0.333017	-0.573965	-0.514316	-0.106297	-0.259783	0.706621	-4.054612	-0.696231	-0.137524	0.075888	-0.061951	-1.735393	-0.468155	0.82918	0.468299	-1.010271	0.42771	0.002394	-1.04322	2.042347	0.381805	1
3.210306	-0.148467	-1.931519	-0.929387	-0.545781	-0.617225	0.141552	-0.287047	0.523594	0.122552	0.050409	0.061464	0.735062	0.395705	-0.524849	-0.030681	-0.191321	-2.456423	-0.614929	-0.109217	0.222018	-0.021413	0.186891	-0.639036	0.395879	1
-3.823338	-0.098008	1.136104	-1.523903	-0.514527	-0.448989	-0.377153	-0.929182	-0.857041	0.218509	-0.303683	-0.658657	0.71839	0.927896	-0.871539	1.976845	-0.148322	-0.542932	-2.977591	-0.159964	-0.131846	-0.0649	0.437468	-1.029081	-0.551845	1
-7.438377	-0.145636	-0.814258	-1.029263	0.225271	-0.798299	-2.992718	-0.437441	0.232209	0.012855	1.798297	-0.42516	0.134695	0.481376	0.013949	-0.475521	0.241953	-2.121222	0.125293	0.372833	0.224412	-0.890229	0.048245	1.064125	-0.856484	1
-4.939126	-0.157991	4.96955	-0.752587	-1.617608	0.181623	-1.639881	0.794647	-0.429438	-0.232863	-3.636518	0.381455	0.28464	-0.077973	1.758059	-1.986244	-0.100608	-1.599894	-0.364739	-0.86365	-1.026376	-0.504616	-0.399087	-0.823695	0.390897	1
0.595915	0.209026	-1.363636	-0.003863	-0.569113	1.151188	0.519275	-0.802829	0.005189	0.194098	0.414451	0.564686	-0.88497	-0.287955	1.582365	-0.275704	0.199399	2.595307	0.228913	-0.549265	1.107502	1.732927	-0.291502	0.258658	-0.108898	1
-1.733976	0.063598	-0.918499	-1.130697	0.233568	-0.621764	-1.750606	0.17973	-0.003415	-0.489847	-0.972604	1.069446	1.762466	-0.179792	-0.239835	-1.50712	1.143339	2.247126	-0.91654	0.367026	2.055741	0.74164	-0.004031	0.461993	0.166104	1
1.547398	0.087867	-0.633046	-2.099601	-0.101306	-1.652409	-0.034079	1.20475	0.682913	0.048626	1.210175	0.413202	-0.838335	0.275309	0.496123	0.18985	-0.227079	0.717711	-1.119641	1.296186	-0.563605	0.297797	0.380003	-0.836347	-0.14404	1
0.939259	0.251233	-1.007982	0.688017	-0.442683	-0.307421	-0.358804	-0.28826	-0.431547	-0.253633	0.727342	-0.370862	0.112411	-0.095845	0.252554	-0.519371	0.713511	1.563517	0.118933	0.491884	0.122941	0.253305	0.13794	-0.198739	0.443993	1
1.55724	0.528178	-2.227515	1.199882	0.082008	-0.752687	0.785051	0.44344	0.889458	-0.159535	0.872083	-0.135238	0.297587	-0.08514	-0.258369	0.340139	0.156169	0.295234	0.545581	-0.688803	2.087223	0.321923	-0.029456	1.166569	0.610703	1
0.341798	-0.468286	-1.779903	2.337546	0.144448	-0.438665	1.172823	1.632488	0.047139	0.116982	-1.302554	0.036846	0.592969	-0.788661	-2.803089	1.164113	-0.500393	3.947377	3.056625	-0.365587	-0.735923	-4.711543	-1.052875	-3.394246	-0.381081	1
-3.282799	0.344766	0.877719	-0.146964	1.171595	0.6829	-0.966953	-0.163019	-0.239929	-0.307459	1.446619	0.859584	2.333171	0.214332	0.413132	-0.811693	0.035576	0.051228	0.035334	-1.094238	-1.91038	-0.618191	-0.819182	-0.093554	-0.069749	1
1.141453	0.257235	-0.665087	0.175337	0.132937	-0.496818	-1.91841	0.526745	1.111232	-0.008005	0.681831	0.040757	-0.091397	0.863301	-0.159906	-0.06155	0.189	-1.023462	-2.118395	0.193018	-1.39271	-0.157664	0.359386	-1.446009	0.520961	1
-5.715353	-0.033379	3.571191	-0.999896	1.160795	0.351487	2.525157	0.223656	-0.19002	0.091046	-0.548147	-0.293716	-0.002405	-0.276039	0.172719	-1.384615	-0.158454	9.123691	-0.472116	0.989568	1.191563	-2.405715	-0.324141	-0.954793	0.653426	1
-2.098005	0.623336	2.58102	0.440559	0.53192	-0.680752	1.127723	0.029655	1.061285	0.022961	0.703791	-0.09891	1.096686	-0.394746	1.24429	-0.635173	-0.429668	-0.704668	-0.614149	-0.243416	-0.291366	-0.920409	0.457335	-0.71848	0.07156	1
-1.915586	0.448055	-2.271933	-0.809415	-0.217571	0.413563	0.331492	-0.246215	0.203278	0.385764	0.23083	-0.197966	-0.160155	0.976363	-1.38975	0.065334	1.104986	2.212801	0.06412	1.111938	0.414517	-0.19206	-0.243237	1.040424	1.043412	1
-0.497002	0.144566	-4.575675	-1.002336	-0.09881	-0.437911	-0.22376	0.593393	-0.583709	-0.26203	-1.410139	-0.156427	1.013733	0.139739	0.279613	0.263164	-0.323316	-0.09428	0.404548	0.770057	-0.324929	-0.594357	-0.269916	1.657829	-0.15432	1
-2.008091	-0.477962	1.449274	-0.332077	-0.957725	0.75768	1.065149	-0.424473	0.62585	-0.155888	-1.594104	0.178724	1.38325	0.516939	1.730437	0.549577	0.652934	2.716764	-2.133183	-0.317059	-2.488221	-0.259358	-0.165335	-0.716614	1.062817	1
2.936378	-0.146447	-0.523694	-0.168983	-0.12362	-1.491057	0.47144	-0.0754	1.383723	0.009629	-0.192468	-0.643179	0.379346	-0.586173	-0.343972	0.016485	-0.195419	0.834116	0.603162	-0.964494	0.691984	0.109709	0.143893	0.347546	0.002679	1
5.269469	-0.078199	0.196249	-0.01021	0.808623	0.286466	0.200354	-1.271597	0.811656	-0.308624	-1.665425	0.06775	0.295466	-0.805022	-0.384236	0.194059	-0.119493	-1.480581	0.353704	0.378004	-0.979815	1.415116	-0.06469	-0.254641	0.299685	1
-6.030858	1.190606	1.992231	0.279281	0.341457	-0.225358	0.573635	0.873154	0.202258	-0.73655	0.694173	-0.435431	-0.714492	1.013505	0.29314	-0.09206	-0.498118	-2.036622	-1.717263	-0.243283	1.467384	1.311428	-0.609817	0.227088	-0.366531	1
-2.55787	0.933182	-3.454791	0.326026	-0.989131	-0.976552	0.746193	-1.254833	-1.105075	-0.473248	-1.842811	0.03565	-1.415446	0.273155	0.216661	0.765134	-0.386055	-0.40973	0.828522	1.288332	-0.195675	0.378931	0.562988	2.088133	-0.3998	1
1.182231	0.272134	-1.695906	-0.12643	-0.828585	-0.229862	-0.995986	0.187671	-0.235027	-0.422591	0.083712	0.370617	0.619184	-0.297187	-0.153699	1.250673	0.779841	-2.186346	-1.313042	0.283654	-0.001546	-0.19674	0.119917	1.253283	-0.718909	1
2.431459	0.493369	0.632313	-0.432049	-0.68555	-1.678379	-1.215787	0.341331	0.56651	0.398632	0.065655	-0.421209	-1.453035	0.150415	-0.102502	-0.788702	0.279842	2.555334	-0.583374	1.990517	-0.216844	0.07281	-0.130406	2.227678	-0.617603	1
0.868647	0.970259	0.401168	1.411678	-0.7434	-0.907676	-0.502404	0.203347	-0.209361	0.110754	0.185686	-0.103964	-0.422751	0.232625	0.196929	0.930394	0.176711	-0.149452	-0.327836	0.417005	-1.160327	-0.143621	-0.052261	0.871117	0.394981	1
-5.583114	-0.474685	-1.802815	1.177724	0.261676	-0.446622	0.031885	-0.818439	-0.080914	0.393074	0.032471	-0.238416	0.039453	-1.0877	0.029668	0.648745	-0.091984	-2.096427	-1.562305	1.601561	0.223618	-0.41122	-0.971851	-1.545631	-0.299735	1
-6.8747	1.088031	2.286047	0.803308	-0.894558	-1.551546	-0.360138	0.319127	0.754241	-0.487044	-0.727187	-0.420383	-0.174804	1.006457	-0.622132	1.009236	0.500462	-1.487017	0.378379	-0.138722	0.656696	-1.434294	-0.172793	-0.800959	-0.16826	1
0.142568	0.281397	-1.949028	0.021479	0.752641	-0.008253	1.357906	0.037847	0.457336	-0.302403	-0.099598	0.53327	-0.391796	0.825881	-0.02132	-0.174728	0.092297	0.817858	-2.36807	0.706747	-0.034385	0.155883	0.253366	0.926141	0.199234	0
-2.343645	0.068139	2.269372	0.866215	-0.088256	-1.018866	1.012162	-1.145027	0.464322	0.192112	0.364903	0.093059	1.330985	-0.834018	-0.969856	0.370343	0.117511	-1.39586	0.945673	-0.452152	-0.368181	-0.576581	-1.016455	-2.516488	-0.842555	0
1.243421	0.206882	-2.059941	-0.207898	0.723387	0.172238	-0.602557	0.589473	-0.292532	0.09203	0.800638	0.211795	0.086513	0.018063	0.723148	-0.646113	0.017792	0.392238	-0.136108	-0.509396	0.285199	-0.411715	0.794918	0.460382	0.448744	0
1.422764	-0.200377	-1.449833	0.867328	0.283774	-0.623469	-0.548582	-0.458205	-0.621814	-0.212862	1.697331	0.111706	0.367225	-0.314042	1.043184	-0.070905	0.56554	0.29519	0.567106	0.084679	0.448415	0.120831	-0.340622	0.065557	0.672953	0
0.501282	-0.940556	-0.128684	0.097591	-0.525852	1.55152	-0.686677	-0.450296	0.459082	0.250339	0.221848	-0.1029	0.218857	-0.01096	-0.526358	-0.073693	-0.247234	5.768452	1.194932	-0.041434	0.323837	-0.130657	-0.314811	-0.870256	0.274686	0
4.753523	0.572891	3.579712	0.974718	0.53144	1.124812	-0.351714	0.797619	0.052678	-0.87474	-1.540818	-0.756493	1.641885	0.365681	-0.832294	2.111038	-0.057104	-0.219067	0.551833	0.244805	-0.669036	1.38247	2.286111	2.551621	0.265153	0
3.87172	-0.061591	-0.538035	-0.422648	-0.312542	1.11732	-0.033167	-0.210602	0.445588	0.298173	-0.742052	0.237063	0.079244	-0.557614	-0.41265	0.136467	0.211338	-0.833411	-0.129161	0.109314	0.274647	0.356929	-0.124119	-2.7917	0.722455	0
5.67023	-0.569951	-2.098562	-0.424126	0.531238	-0.828194	1.430728	-0.091902	-0.9169	0.160237	1.231004	-0.339386	1.3365	0.682782	-0.66669	1.263526	-0.309585	-1.176725	-0.027917	0.794167	1.44885	-0.408197	-0.185885	1.894816	0.341929	0
3.671309	0.502454	1.942284	-0.656947	0.243143	1.285523	1.077912	-0.441279	0.792826	-0.138735	-0.330372	-0.064933	1.155769	0.69729	1.17579	-0.42214	0.231983	0.745695	-1.254169	-0.679407	-0.179895	-0.76807	-0.189819	-0.151634	-0.10705	0
6.730895	0.809565	2.695762	0.180288	-0.042498	0.980722	-0.154561	-1.132202	0.457244	-0.101102	0.736524	-0.354939	1.013924	0.010843	0.599343	0.6857	-0.36317	-0.542904	0.366278	0.961438	3.231647	0.894584	-0.228625	-0.667364	-0.2043	0
2.48185	0.398842	-1.329869	1.229211	0.21084	-1.738898	1.106708	0.193467	0.106595	0.103775	1.26344	-0.401784	1.517076	-0.067324	-0.454383	1.13921	0.367757	-0.00418	-0.13344	0.129193	-0.897221	0.382208	-0.185172	0.450308	-0.851553	0
-1.506645	0.253384	-4.133003	0.582916	-0.446245	0.407268	0.628016	-0.125694	-1.120283	-0.033866	0.331317	-0.17572	1.210806	-0.510979	0.526032	0.225149	-0.201122	1.143705	0.867178	-0.734876	1.668871	1.835442	0.104535	-0.895719	-0.423781	0
-0.918332	0.013785	-3.672028	-0.248025	-1.666088	-0.921535	-0.423392	0.176894	-0.419315	-0.179215	1.668032	0.677952	-0.359295	-0.030033	0.915308	-0.009733	0.175004	0.804161	0.928375	0.747924	-0.281734	0.051325	-0.078477	-0.819179	0.097361	0
3.246231	0.108132	-0.436515	0.038344	-0.103382	0.418455	-0.698187	0.014194	1.157103	0.024782	-0.418764	-0.322335	-0.603382	0.509554	-0.37084	-0.803492	0.124536	-0.378071	0.565279	-0.328733	1.320206	-0.876681	1.28287	0.686059	-0.357399	0
-1.684471	-0.020321	10.211145	1.033949	-0.869022	-0.065718	-2.950328	-1.409265	0.214562	0.208678	7.073553	1.020387	2.07745	0.628794	-0.60387	0.758404	0.047259	4.145676	2.974634	-2.461766	0.985214	-0.263581	-1.342658	1.189003	1.601472	0
2.211928	-0.079606	-2.031734	0.815444	-0.831781	0.648116	-0.126457	-1.430557	0.39739	-0.08562	-0.798346	0.907861	1.136656	0.452845	2.141632	-0.282329	-0.195883	-0.86221	-0.63445	0.902192	0.553986	-1.209919	-0.092521	0.166642	-0.101604	0
5.20618	0.189166	3.146624	0.168038	-0.698207	0.504719	2.227263	-0.265472	-0.778818	0.395745	1.249583	0.371261	0.726447	1.39634	0.106177	-1.793105	0.071486	5.370474	0.437316	1.998321	-0.256654	-0.036764	-1.01237	-1.66411	-0.621338	0
-5.12302	-0.014499	-1.908721	0.16495	-0.556034	0.314885	1.785135	-0.737326	0.437398	0.070209	1.860071	-0.706374	-0.307809	-1.223713	0.116714	1.095912	-0.598969	0.036556	0.101566	-0.506164	0.202443	-0.409917	0.856663	0.136398	-0.03354	0
-4.781835	-0.431778	5.27556	0.644654	-0.522776	-0.789037	3.431544	-2.563006	-0.098997	-0.117231	3.408086	-0.793121	2.124647	-0.607043	-1.157467	-0.876167	0.111355	-3.513009	1.109895	1.372401	-0.622938	1.77348	0.529661	7.040558	-0.425999	0
2.534628	0.115225	-0.963899	0.297096	0.538284	-0.772124	0.301415	0.241426	-0.168974	-0.058731	0.047222	-0.480138	0.575238	0.563345	-0.414188	-0.479264	-0.336334	0.215098	-0.657534	0.297481	-0.513313	-0.405272	-0.062046	-0.41138	0.035394	0
1.551989	-0.622238	-1.538292	-0.286004	-0.454176	-0.260137	0.2192	0.443681	-0.327527	-0.164721	0.052202	0.122011	-0.11293	0.132892	-0.854465	0.174418	0.538954	-1.658942	0.454818	-0.538923	-1.829704	-1.69002	-0.326423	1.355628	-0.358186	0
0.808578	-0.174732	-0.763404	1.097953	0.334628	-0.38586	-2.337154	1.22147	-0.640292	0.93508	1.68053	-0.908312	-1.167096	1.380676	0.21517	0.778935	-0.469992	1.055847	-2.572639	-0.28425	0.661549	1.659178	0.241276	-5.204884	-0.78973	0
2.87416	-0.723257	-0.617129	1.321657	0.455689	-0.298389	0.351725	0.322242	0.1242	-0.047972	0.724396	0.068019	-0.628497	0.335698	0.55269	-0.450674	-0.134365	0.673293	0.422645	-0.724112	0.917981	-0.015543	-0.206909	1.842466	-0.324555	0
3.868412	0.302315	-0.789311	-0.706818	-0.267512	0.844121	-2.007986	-0.974494	0.206148	-0.537569	-0.494191	0.258642	0.832935	0.622788	0.89482	-1.297082	-0.541374	-0.687482	1.159212	0.476429	0.799544	-1.686276	-0.493203	1.110502	-0.277938	0
6.0902	-0.023919	1.149428	-1.298071	-0.035632	-0.334275	0.489561	-0.01552	0.823582	-0.540597	0.102159	0.212556	-0.752075	-0.653634	-0.78643	0.688183	-0.048749	-1.768083	-0.16621	-0.802305	-0.21456	0.374573	0.372272	0.127375	0.303488	0
5.669903	-0.331124	1.171456	0.386152	0.448466	0.734861	-0.657186	0.427246	0.230592	-0.4954	-1.252717	0.682569	-1.035958	-0.432557	-0.214424	0.351656	-0.181022	0.074051	-0.218405	-0.675805	-0.283833	1.076442	-1.282373	1.584177	-0.128965	0
1.11379	-0.368886	0.570134	0.644035	-0.333277	-0.807437	-0.039452	-0.467073	0.593127	0.678434	-0.315394	0.688751	0.969549	0.007991	0.174095	0.319183	0.001084	-0.01863	0.80526	-0.312213	0.281543	0.436547	0.856462	-0.784178	0.25174	0
-0.971199	-0.699348	-2.557239	0.961774	0.33827	-1.164283	0.954766	-0.84426	0.778964	-0.144747	1.218576	0.417955	0.226124	0.199587	0.31234	0.296864	0.364009	1.167855	2.213217	0.013776	0.816991	-0.833583	0.511857	-0.610414	-0.848947	0
0.716793	-0.106632	-1.423163	-0.52777	-0.265092	-1.165526	-0.503304	-0.306486	0.903426	0.242113	0.807685	0.355098	0.787659	0.1437	0.140079	-0.436858	-0.085466	1.340506	0.067512	-0.19573	0.105946	0.394761	-0.021813	1.059527	-0.839741	0
3.071016	-0.128663	-1.044194	0.043666	0.036888	-0.628878	0.00923	-0.0927	0.031742	0.422842	-0.472157	0.451535	-0.917645	0.066768	0.518412	-0.124668	-0.050104	-1.868496	-1.470089	-0.714022	0.966045	-1.072048	0.5838	1.384415	0.39986	0
-4.886707	-0.595126	9.761151	0.129818	-0.671697	-0.350092	-1.306775	-0.434545	0.443791	0.233894	-1.2571	0.299415	-1.493917	1.764223	0.152246	-0.321881	-0.35652	-3.151007	0.925714	1.533021	-0.169198	0.627586	1.219787	-0.997363	-0.251148	0
-0.484739	-0.559974	3.315501	-0.101881	0.59544	0.133397	-0.239156	0.787503	-0.193865	0.478601	-1.386438	0.236998	0.114722	-0.296421	0.786666	0.123765	-0.03235	1.613586	-0.746311	0.416113	0.177458	0.25713	0.072497	0.710895	0.101134	0
0.855586	-1.050246	2.079655	0.466621	-0.443437	-0.258407	0.963262	1.124255	0.153397	0.078905	0.576764	-0.570072	0.882638	0.177443	0.056218	-0.08016	-0.536588	2.67628	0.97706	0.834719	-0.476227	1.480019	0.2498	1.909192	0.388393	0
-2.177317	0.390579	6.397006	-1.015145	-0.989417	-0.407248	-0.988941	0.001571	0.992569	-0.246375	-0.965496	1.136591	0.221173	-0.033733	0.308845	-0.791942	-0.21221	0.080174	2.674545	-0.203026	0.888683	0.367561	0.239156	0.601582	-0.636539	0
-0.057975	0.996099	-3.380915	-0.61126	-0.68978	1.082317	0.438133	0.455971	0.399253	0.365849	-0.129594	-0.062929	1.837102	0.430549	-0.196547	0.143953	-1.14214	2.330312	-0.336278	0.081557	-0.547502	0.626685	0.672501	0.934615	-0.280352	0
-0.647203	-0.672885	-2.135541	0.733635	-0.602018	0.750027	0.854927	0.518842	-0.522339	-0.168535	1.806629	-0.437355	-1.68701	0.109869	-0.005206	-0.214473	0.793743	2.263905	-0.368027	-0.322094	-0.724656	-0.726444	-0.605169	-0.255623	-0.583533	0
0.574427	0.381816	1.763829	0.935584	0.80223	-1.472249	1.841937	0.609524	0.674956	-0.50807	-0.42305	-0.192159	0.11017	-0.541767	1.343828	-0.357146	-0.089118	2.012732	-0.214461	0.910896	-1.372859	-0.310408	0.370232	-3.31044	0.626939	0
-0.313721	-0.024595	1.043996	1.057136	-0.307349	-0.281217	0.406918	0.375527	-0.313515	-0.045173	0.895613	0.509454	-0.304582	0.05787	-1.791848	-0.027594	-0.378465	1.76744	1.746992	-0.146572	0.15378	0.36458	-0.137725	0.251887	-0.596296	0
-0.374507	0.003185	0.384797	-0.128688	-0.202618	-0.230935	0.054467	-0.571753	0.048976	-0.028751	0.100528	0.337105	-0.039293	0.156022	-0.100572	-0.242562	-0.590978	0.816379	-0.705988	-0.685222	0.345875	0.881841	0.29606	0.966051	-0.41872	0
3.930305	-0.623342	4.152907	0.09025	-1.442326	0.971922	2.580953	-0.836098	-0.529841	-0.926213	-1.280646	0.174415	-0.767143	-0.114998	0.605737	0.213949	-0.559723	0.931981	-0.837604	0.233643	0.670668	-0.177355	-0.259754	-0.056955	-0.25088	0
-1.308022	-0.046243	-1.445307	-0.207794	-0.380812	-0.106477	-0.925901	0.015295	0.085853	0.084737	-0.022422	0.557435	-0.682164	0.328488	0.526344	0.058737	-0.087883	0.132695	-0.090782	1.173471	0.427487	-0.642731	0.628614	0.666061	-0.300281	0
7.409749	-0.184355	5.46036	0.082637	0.404189	-0.374946	-1.488226	-0.933575	-0.870011	0.072457	0.309304	0.177987	-1.057381	0.588729	1.707983	-0.633196	0.407734	1.193087	0.418366	-0.930042	0.937637	0.420205	0.405616	1.541036	0.410913	0
0.747937	-0.520936	0.859097	0.012696	0.128309	-1.368241	-1.01462	-0.053426	-0.731463	-0.631973	-0.831022	0.653316	-0.634963	-0.885757	-1.968897	-0.624517	-1.07979	-1.104158	-1.974347	-1.254047	0.623305	-0.121518	0.667449	-1.729673	0.200071	0
3.622885	0.344565	-0.437969	-0.058644	-0.396146	-0.820784	-0.677384	0.481308	0.299957	0.249701	0.203815	0.74189	-0.861517	-0.137077	-0.093322	-0.37097	-0.194672	-0.01658	-0.547386	-0.397202	-0.189957	0.000606	-0.218719	0.737843	0.393144	0
3.943462	-0.320778	-0.499791	-0.302108	0.999603	0.584815	0.671932	-0.841304	0.419777	0.347336	-0.497812	-0.089597	-0.659532	-0.050248	0.234547	0.389622	0.247003	-0.722303	-0.457609	-0.0278	0.304151	0.736797	0.347514	-0.411526	0.074005	0
-3.603087	0.241741	4.675194	0.918245	-0.114342	-1.913652	-3.266749	-1.072782	-1.054801	-0.001022	-1.318417	-1.485614	-0.249469	0.084938	0.978886	-2.311748	-0.830146	3.676799	1.25305	-2.422576	-1.735767	-0.533287	-0.800312	2.368874	1.144156	0
-0.567529	-0.631854	-0.807739	0.367334	0.197826	-0.211603	-0.724667	0.41313	0.399249	-0.097675	-1.535236	-0.762907	-0.768946	-0.017933	0.532058	0.038455	-0.747364	0.394529	0.310517	-0.77635	0.465331	0.243892	0.459859	-0.764538	-0.511514	0
-3.482623	-0.710218	-3.087747	0.166887	0.781032	1.308705	-0.620078	0.199894	0.638288	0.118272	1.087633	0.650449	-0.81549	-0.529017	-1.11957	-0.66437	-0.083159	0.858191	1.153623	0.406741	-0.196322	2.096499	0.149594	-0.675747	0.760664	0
5.99299	-0.301367	5.491391	-0.178899	0.071345	0.353295	0.935281	0.885469	-0.36582	0.491834	1.145275	-0.955208	0.205908	-0.617984	0.720375	-0.615715	0.255076	4.068141	0.059851	-0.283294	0.198302	-0.275276	-1.260798	-2.086285	0.945928	0
4.562244	-0.015999	3.342355	0.247267	-1.110607	0.330979	0.554646	0.449613	0.546322	-0.508638	0.799835	0.388609	0.091929	0.319195	0.243707	-0.517107	-0.190874	-0.009708	-0.576095	0.147686	-1.777687	-0.539598	0.475388	1.97656	1.071857	0
3.561023	-0.470993	-0.549683	-0.347288	0.729493	0.098916	-0.725239	0.094702	-0.201139	-0.028757	-0.583199	-0.033801	-0.763774	-0.791334	0.2819	1.326841	0.122049	-0.7046	-0.970622	-0.575848	-0.758254	0.712089	-0.365988	1.254122	-0.029535	0
-3.458058	0.06227	-0.504138	0.267456	-0.28139	-0.741941	0.490677	-0.699767	-1.278128	0.489267	-0.61956	0.036774	0.018653	-0.048592	-0.569693	0.817567	-0.155573	-1.49747	0.258858	0.888974	0.474881	0.452555	-0.349718	-0.282452	0.491512	0
-4.402547	-1.00816	1.054223	-0.672268	-0.839551	-0.343371	-1.655812	-0.648477	-0.345039	0.057388	-0.353204	1.109366	2.152209	-0.742843	-2.164734	-0.840195	-1.074152	3.086789	-3.855017	0.993871	-1.162091	0.609329	0.031013	2.534547	-0.823339	0
-2.78886	-0.190611	0.903354	-0.351121	0.185768	-1.348941	0.969876	-0.384765	-1.092142	-0.849519	1.491019	0.385135	1.901068	0.553919	0.131833	-0.217236	0.252689	-0.922484	1.532615	0.860393	-0.73095	0.494091	-0.400255	-1.661901	-0.099233	0
-1.584065	0.118851	0.738338	0.219931	0.037238	0.058733	0.788514	-0.255467	-0.625296	-0.221854	0.330971	0.523408	-0.592945	-0.457972	-0.126594	0.387662	-0.23023	1.362604	-0.657168	0.191826	2.249626	-0.290527	0.263558	0.321921	0.248312	0
-2.225161	-1.317411	-0.031709	0.424583	0.154465	1.322937	0.643736	0.051353	-0.959614	-0.391025	0.843387	0.949858	-0.083588	0.454128	0.665546	-0.020609	-0.46561	0.269496	-0.259179	-0.217638	-0.919924	1.615563	-0.527388	-1.17324	-0.032928	0
-1.838835	-0.292978	1.368529	0.363341	0.144787	-0.207699	-0.01079	0.047235	0.898128	-0.02626	-0.938652	-0.280555	0.942912	0.403302	-0.81236	0.589332	0.284916	-0.664825	0.497669	-0.54125	1.906149	0.278321	-0.610108	-1.256845	0.510743	0
4.377432	-0.708603	-1.312657	-0.190335	-0.267515	0.552722	-0.005061	0.246709	0.210811	0.465384	-0.038985	-0.047668	0.480736	-0.047643	-0.963389	-0.517532	-0.129226	-3.02711	0.512457	-0.914395	0.541351	0.687912	-0.118738	-1.280076	0.563002	0
-0.996305	-0.194497	0.454966	2.117188	-1.549897	2.719914	0.369432	0.681109	0.762039	0.070222	0.233051	0.337435	0.472527	0.743489	-1.055096	1.182805	-0.079693	1.205108	0.156697	-0.000804	1.667921	-0.076477	0.947929	-1.248577	-0.146818	0
2.2151	0.216393	-1.611055	0.516578	-0.103333	-0.894796	-0.195362	-0.623304	0.392143	0.198926	0.093853	0.087724	0.008737	-0.051058	-0.083797	-0.387203	0.032164	0.887095	0.782546	0.246309	-0.388894	0.820364	0.110264	-0.218035	-0.009479	0
4.261598	-0.390092	-0.947436	-0.533248	0.258518	0.465592	0.481789	-0.589233	-0.378308	-0.159677	0.039814	-0.142406	-0.007269	-0.808254	1.0596	0.59216	-0.404297	-0.560794	-0.598364	0.599934	0.203741	-0.048082	0.516637	-1.695494	-0.462649	0
3.019199	0.309881	0.239549	-0.120139	0.18231	0.071216	-0.415397	0.893604	0.025179	-0.165301	0.234168	0.545155	-1.087087	0.348962	1.139369	0.315547	-0.040923	0.361977	-1.666632	-0.387295	-0.304989	-0.570392	-0.575467	-0.654752	-0.245699	0
5.421763	-0.393642	0.266664	-0.475348	-0.311745	-0.584842	0.169308	0.024884	-1.425584	-0.037125	0.068324	0.473093	0.495792	-0.107157	-0.081242	-0.915335	-0.369143	-0.674472	2.257905	0.036798	-2.622497	0.076331	-0.131865	-0.413374	0.417807	0
2.55774	-0.183575	3.73412	-0.622005	0.685987	0.055504	0.749521	-0.604636	-1.314814	0.128802	2.969785	0.510974	-1.502105	0.287447	1.308317	0.432725	-0.8444	-0.845983	0.675607	0.163923	1.621071	-1.065983	0.952096	-1.159898	-0.247965	0
-3.344784	-0.940225	-3.341361	-0.104506	1.88728	0.749995	0.381257	-0.066388	0.714645	-0.178406	-0.860282	-0.27466	-1.102091	0.363803	0.07072	-0.932682	-0.229345	1.448699	-0.450614	-0.57163	0.668191	-0.041136	0.700312	1.315127	-0.214618	0
4.542993	0.024826	-0.48208	0.159664	-0.060682	0.049801	-0.513404	0.386353	0.011644	0.56993	1.464243	-0.372331	-0.529379	0.227643	-0.119694	-1.164593	-0.055937	-2.036295	-0.571687	-0.385785	-0.231521	-0.348587	-0.255433	-0.16249	0.07925	0
5.269307	-0.132479	-0.178423	-0.846222	0.235293	-0.317355	-1.173549	0.006226	-0.514327	-0.111684	0.246886	0.199415	0.4367	0.147339	-0.374604	-0.475836	-0.351235	-1.8999	0.432668	-0.492565	1.058996	-0.06234	-0.166122	0.166752	-0.01374	0
0.950946	-0.012185	6.286691	-1.032773	0.897514	0.75294	0.885571	1.097472	-0.086405	-0.417464	-1.295113	0.835029	1.56646	1.235955	-0.409764	0.630323	0.394103	-0.563841	-0.150438	1.493009	2.515162	-1.18726	-0.143845	-4.62803	0.778118	0
-4.684697	-0.286604	-5.470515	1.55708	0.249688	0.18393	3.468913	0.954168	-0.546441	0.522928	-0.454862	0.732611	1.459385	0.172077	1.333508	-0.018268	-0.282036	-0.496721	1.524919	0.175897	2.006349	3.049564	-0.31817	1.042	-0.134724	0
2.860624	-0.407655	-1.169682	-0.486759	-0.25536	-0.552795	0.757783	-0.738398	0.252934	-0.006914	-0.104535	-0.54971	-0.667602	-0.03204	-1.018591	0.279998	0.061661	-2.229997	-0.579303	-0.768211	0.977661	-0.838603	-0.491741	-1.181919	0.4391	0
4.024192	-0.439719	-1.279525	0.266047	-0.694639	0.330814	-0.199769	-0.338355	0.378835	-0.373595	-0.022252	-0.420683	-0.105808	-0.388452	-0.436117	-0.484276	-0.14256	-2.459099	-0.28185	-0.929319	0.967918	-0.456884	-0.65162	-0.570228	-0.119405	0
8.627351	0.46135	3.100858	0.659878	0.895142	0.571915	-1.763672	-0.221922	-2.365349	0.28145	-2.204678	-0.084479	-0.147138	-0.222892	-0.617846	-0.453033	0.156002	-1.166985	1.042584	-0.164491	-1.319095	0.924263	1.426409	1.644227	-0.529671	0
-1.13388	-0.009316	-0.994533	-0.444471	-0.986778	1.293753	-0.367558	1.311097	-0.770021	0.069174	1.295968	0.921635	-0.454534	0.980863	-2.892145	-0.38502	-0.100617	0.521056	-2.114295	-0.788134	-0.768347	1.943166	1.039088	0.401021	-0.192198	0
-0.17278	0.25139	-0.894845	0.319241	0.512848	-0.877961	-0.088354	-0.548825	0.141121	-0.571626	-1.095274	-0.266105	0.034371	0.215484	0.715063	0.002629	-0.244739	2.051767	-0.989041	0.428497	-0.182249	-1.086962	0.445988	-0.57963	-0.038585	0
4.648041	-0.009219	0.334772	0.020028	0.686783	1.257085	0.781342	0.85426	0.069672	0.016003	-0.23801	-0.745197	-0.009174	0.099758	-0.935382	0.493453	0.151143	-2.202637	-2.715793	-0.50199	1.259462	0.131275	-0.410481	0.677081	0.795907	0
-1.624178	0.752547	-0.877941	0.700495	-1.057464	-0.484684	0.769292	-0.063049	-0.037257	0.366433	0.105731	-0.321209	0.193616	0.116741	0.176375	0.478612	-0.271318	2.694592	1.010387	-0.21973	0.896533	1.030217	0.0558	-1.964852	0.597417	0
0.11334	-0.037748	-1.871633	-0.235298	-0.511772	-0.409944	0.27187	0.444481	0.243126	0.313137	1.001776	-0.325109	-0.569274	-0.314164	0.654969	-0.277598	-0.146388	0.243173	-1.015244	0.126108	2.250531	-1.136202	0.790074	0.034401	0.159213	0
-2.258877	-0.5016	0.304319	-0.54039	-0.360817	0.948146	0.514014	0.038134	-0.283451	0.112352	1.690058	0.718771	-0.015014	-0.428383	-0.521821	0.315716	0.164504	2.1731	1.002434	0.212285	1.263497	1.953711	-0.303355	-0.068148	0.268243	0
3.193274	-0.340252	2.276351	1.259935	0.537603	-0.035685	0.674982	0.316168	0.262763	0.594063	0.579387	-0.801763	-1.50479	0.188743	0.34106	-1.38186	0.811616	3.363728	1.064446	1.575181	-1.545242	0.494061	0.662729	1.553859	-0.241418	0
-2.205191	-0.387177	0.796342	0.405627	0.155525	-0.09234	-1.108192	0.945594	0.031772	0.041396	0.757115	-1.244859	0.09547	-0.60366	0.595554	0.360997	0.161592	-0.111329	-0.603416	0.318365	1.004507	-0.213595	0.641151	-0.510755	-0.009566	0
-6.869807	0.56851	1.924837	-0.707953	1.201657	1.308466	0.324258	1.303137	-0.658868	0.251656	2.89397	-0.956823	0.284441	0.492174	-0.868972	-0.572574	0.485483	-1.247606	0.732759	0.381731	0.013564	0.554874	0.778379	0.663219	-0.669686	0
7.295213	0.772295	1.424829	0.536558	0.005354	0.053935	-0.15756	0.1772	-0.915698	-0.216587	-0.386916	-0.058754	0.743385	0.295165	0.069745	-0.298155	-0.254608	-2.503736	0.845581	0.388286	-0.449687	0.319975	0.756398	0.788483	-0.148905	0
2.721439	0.676833	3.562474	0.25344	-0.154646	0.72848	1.535735	0.284098	-1.017184	0.191603	-0.15719	1.160176	0.731478	-0.363322	0.277176	-0.31778	0.054039	-0.645441	-0.646093	0.508532	-2.15207	0.006942	-0.260951	-1.987892	0.047099	0
-3.623248	-1.202896	-1.798172	-0.068572	-0.832684	1.593779	-1.747544	-0.050825	-0.242481	-0.046966	0.14537	-0.719918	0.462766	-0.574582	1.509215	2.26349	0.228862	1.678143	0.344279	-0.667158	0.469643	1.512332	0.46238	2.751116	-0.597533	0
5.598894	-0.002854	1.440485	-1.203607	0.110581	-0.06108	0.114803	0.331082	0.329996	-0.399138	-1.79234	-0.114091	0.494956	-0.483169	0.94156	0.025574	-0.091465	-3.273658	-0.319842	0.80508	-0.615853	1.145527	-0.32392	-0.10563	-0.97797	0
6.373538	-0.583992	1.042115	-0.220384	-0.639196	-0.749007	0.083648	-0.431366	0.131845	-0.550763	-0.170265	-0.298823	-0.075874	0.021675	-0.820624	-1.125617	0.020029	-2.182016	1.114588	0.669076	0.010539	0.335331	-0.001752	0.311105	-0.174044	0
2.232558	0.304688	-0.479013	-1.474034	0.451582	-1.192394	0.833127	0.195064	1.125285	-0.12733	-0.337524	-0.074198	0.474959	0.655193	-0.208686	0.611542	0.198711	0.298696	1.362932	1.101333	0.716528	0.303294	-1.151178	-1.290386	-0.045247	0
2.6003	0.406269	-0.434644	-0.054541	0.38855	-0.044177	0.786446	-0.070827	0.49926	0.481588	-0.338928	-0.431847	0.161442	0.142689	0.001072	-0.164233	-0.167818	0.622886	0.65704	0.155228	0.67668	0.710587	0.346238	-1.292847	-0.80354	0
1.41647	-0.113506	2.553686	-0.126296	0.13546	0.650828	0.423745	-2.123731	-0.810731	0.351903	-1.357151	-0.354135	0.014044	0.484037	0.034528	-1.218108	0.079403	-2.362691	1.835192	1.338473	2.143972	-0.464252	-0.168263	-1.309457	0.356632	0
5.152714	-1.060391	0.203337	-0.883258	-0.131808	-0.179351	-1.239726	1.395973	0.882066	0.363771	0.887243	0.03824	0.481256	-1.045905	0.584313	0.78789	-0.297302	-3.878537	-0.51741	-0.226703	-0.592112	-0.215298	0.192773	-1.412801	-0.113501	0
-2.86666	0.333606	-0.166293	0.352565	0.099581	0.434997	1.163846	0.199755	-0.281966	0.070794	-0.977305	0.140454	0.618288	0.602523	-1.403389	-0.479497	0.035938	1.203012	-1.31479	-0.146164	0.083642	-0.119683	0.407238	-2.167514	-1.049409	0
0.722668	0.388661	-2.617093	0.366837	-0.188195	0.259197	-1.870541	0.715058	0.015745	0.074168	-0.595665	0.074292	0.394908	-0.731466	1.318422	-0.143117	-0.363496	2.057611	-0.031628	-0.406735	0.442288	0.560367	-0.057356	1.712163	-1.150764	0
-1.457071	0.468353	-1.583571	-0.606745	-0.31954	-0.120064	0.202357	-0.429126	-0.922914	0.609693	1.334216	-0.593193	-0.285915	-0.217	1.057978	0.534204	-0.340842	0.294625	1.70378	1.375202	-1.464737	0.110275	0.306602	-1.546154	0.780066	0
-0.112189	-0.490901	-2.096888	0.204225	-0.414324	0.563109	0.279604	-0.396989	-0.43196	-0.116338	0.788036	-0.349334	-0.178157	0.838126	0.315313	0.005274	0.049155	0.660247	0.403373	0.124008	-1.922045	0.346232	-0.84657	0.935004	-0.166497	0
2.988245	-0.376394	-1.817818	1.070305	-0.841818	0.369293	0.624757	0.014791	-0.111439	0.246543	-0.437858	0.208764	0.744649	0.257009	-0.455991	0.472961	0.156961	-2.645266	-1.487254	-0.547053	-0.721654	0.829628	-0.151233	0.577632	0.609983	0
3.978101	0.198664	-1.486355	-0.595134	-0.47226	1.31023	-0.062557	-0.439524	-0.986609	0.489382	1.344042	-0.358416	-0.509297	0.565037	-0.64329	-1.474048	-0.045178	-2.996096	1.287906	-0.835037	0.134984	-2.294909	1.559714	-0.54978	-0.085624	0
3.295034	-1.286986	0.251224	-0.280206	0.292054	0.359119	0.00029	0.33224	0.40962	0.057192	0.716695	-0.189141	-0.081657	-0.802143	1.076773	0.446796	-0.460311	-2.396502	0.062736	-0.49765	-0.738845	0.257273	0.171062	-1.832504	-0.300435	0
0.96101	0.220909	-2.49145	-0.2617	0.190751	1.027881	-0.909564	1.372627	-0.683638	-0.467406	0.930547	-0.576391	0.485647	-0.690746	0.28891	0.887711	0.095912	-0.992786	-0.082341	0.14777	-0.487078	0.331555	-0.518094	0.144223	0.121663	0
0.945175	0.086366	-2.130904	0.934509	1.016997	0.192301	-0.100522	1.000907	0.69104	-0.228786	-1.440312	-0.333023	0.023766	-0.413549	0.599171	0.77284	0.087949	0.407763	-0.155988	0.084239	0.348233	0.217555	-0.279745	1.742604	-0.534159	0
-0.62478	-0.888468	-0.086069	0.338862	-0.079422	-0.610264	-0.254735	-0.482146	-0.425551	-0.233603	-0.85511	-0.325907	0.333918	-0.212996	0.179392	0.640547	-0.075209	0.432334	0.644176	0.271736	0.338944	-1.748673	0.661767	-0.291264	0.02952	0
-8.399404	-0.338667	1.616537	-0.057168	0.048079	-0.216071	0.648619	-0.842514	-0.770687	0.218055	1.741903	0.260495	-1.188372	1.388726	-1.705215	1.181565	0.246764	-2.288421	-0.702403	-1.389329	-2.140237	-0.212924	0.851182	-0.361553	0.805365	0
2.041923	0.310182	-0.52974	-0.265185	-0.463186	-0.598278	0.097334	0.233006	0.650797	-0.201316	0.456006	0.018084	-0.668707	-0.159272	-0.334074	0.111937	0.370436	0.564456	-0.667977	0.545269	-0.514442	0.034612	0.144151	0.305573	0.385908	0
1.835719	-0.059148	-1.000422	1.389369	-0.719976	0.40711	0.064309	-0.156653	0.014474	0.339779	0.513502	0.619714	-0.243412	-0.903965	1.339709	-0.711529	0.117343	3.514435	-0.337692	-0.17048	-0.523458	-0.238314	0.129942	0.191561	0.313152	0
-3.140649	-0.199104	-2.77262	1.422651	0.166867	0.224222	-1.496383	0.064818	-0.006699	-0.70698	1.101947	-0.311035	-0.708837	0.683652	1.024394	-0.147707	0.809193	2.658219	0.489243	1.221659	-0.495814	0.792865	0.772211	0.395956	-0.285497	0
7.345531	-0.598808	5.193884	-0.839494	-1.104893	0.317166	3.46263	1.254055	-0.263485	0.132621	-0.838482	1.298709	-1.591983	-1.017311	-0.64587	2.056518	0.231629	0.979851	-0.723717	-0.052618	-0.302712	-0.6812	-0.561828	-0.032724	0.018297	0
4.168966	-0.66312	3.776661	2.157171	-0.305628	-0.328561	1.212108	-0.80974	1.660039	0.237128	-0.560712	0.585865	-0.307797	0.809013	1.39872	-0.048693	0.280872	0.499328	2.455889	-1.088419	-1.942484	0.10982	-0.056968	-1.808758	-1.26232	0
1.612969	0.511445	-0.911599	-0.079882	-1.222123	-0.252376	-0.269901	0.123105	-0.023822	0.128707	-0.403744	-0.227598	0.535547	-0.368583	-0.559947	-0.642216	-0.306283	2.335942	1.362676	-0.969223	0.362701	0.137745	0.559025	0.44997	-0.397476	0
0.421768	-1.179143	-0.247094	-1.00492	-0.534594	-0.591029	0.676271	-0.574504	0.216232	0.11464	-1.214446	-0.188828	-0.8173	-0.550151	0.490594	-0.087696	-0.297262	2.120652	0.040491	0.553804	0.905623	-0.077319	-0.637776	0.291765	-0.35425	0
2.160594	-0.110735	-0.407595	-0.385792	-0.425095	-1.834712	0.899154	-0.892815	-0.559676	-0.063665	0.086655	0.005975	0.310433	0.424483	-0.046884	0.511479	0.282594	0.658577	-0.259056	-0.243721	0.708212	-0.225413	0.587037	-0.401756	0.094005	0
-1.026828	0.280718	3.116994	-0.600318	-0.157092	0.029016	0.287819	-0.052484	-0.047866	0.186117	1.720415	-0.097849	1.512639	0.497816	0.366893	0.098434	0.107664	-2.140798	-0.098275	-0.33029	-0.338885	-0.019057	0.062024	-0.024615	0.073641	0
0.729826	-0.494492	1.07143	0.399018	0.180898	-1.081969	0.314771	0.556997	-0.46596	0.191539	-0.406	0.549877	1.569194	-0.24342	0.057017	0.292337	-0.15862	-0.337589	0.381978	-0.034863	-0.28486	0.73706	0.675006	0.108928	0.598192	0
3.564059	-0.856261	-1.543437	-0.094249	0.151135	-0.34911	0.162994	0.050103	0.154478	-0.184001	0.349402	0.31388	0.734049	0.56581	0.872614	0.956504	-0.512597	-1.950665	-1.588349	0.303535	-1.062183	0.185523	-0.207345	1.072645	0.449081	0
3.621596	0.407126	-0.834014	1.028416	-0.145125	0.886071	-0.267439	-0.197804	-0.010861	-0.027136	0.638768	0.793903	-0.282667	-0.559329	0.83906	-0.399772	0.410565	-0.936139	-0.523348	-0.879657	0.48229	-1.165293	0.301334	1.402835	-0.322371	0
4.299115	0.773747	-0.998693	0.166162	-0.281664	-0.355542	-1.257271	-0.306765	0.196761	-0.327295	0.383566	-0.278595	1.324779	-0.509187	0.220661	0.044411	-0.01588	-1.063707	1.420765	-0.342675	0.9703	-0.793739	-0.12009	0.666407	0.260805	0
4.602267	-0.240822	1.395286	-0.39125	-0.29959	-0.268508	0.601596	-0.577863	1.165017	-0.207563	0.056849	-0.202245	-1.226008	0.118174	-0.884033	-0.017998	-0.773916	0.452651	1.123604	0.820702	0.062627	-0.049444	0.498572	1.414154	-0.705048	0
0.677809	-0.054597	-1.973579	1.059046	0.763497	-0.285933	-0.18807	-0.519566	0.79954	0.244193	-1.507655	-0.734659	-0.369959	0.190164	-0.121225	1.136566	0.269863	-0.010783	0.413569	-0.699814	0.150064	-0.05351	-0.005027	2.648538	-0.104217	0
-0.158923	0.513352	-0.337735	0.249156	-0.934438	-0.557428	1.078129	0.094556	-0.347611	0.107839	-1.501249	-0.077261	0.086073	0.423796	0.45635	-0.09077	0.237366	-1.153851	1.027677	0.157258	-1.013542	0.297599	-0.298039	-2.315924	0.025677	0
2.743244	1.310725	-1.161666	0.276752	0.120428	0.434997	-0.654043	0.066404	0.154923	0.395544	-1.762375	-1.18877	-0.101975	-0.097333	-0.607309	-0.426119	-0.027632	-1.08296	-0.945901	-0.557841	0.765192	0.340536	-0.244203	0.589078	0.096549	0
3.010683	-0.127137	-1.164288	0.66007	-0.747097	-0.275193	-0.157263	0.2782	-0.049494	0.263704	0.308656	0.488514	0.100397	-0.158267	0.030318	0.351647	0.064182	0.106667	-0.813032	-0.278563	-0.458006	-0.338066	-0.03062	-0.67474	0.857622	0
4.483689	-0.128481	-0.369234	-0.777953	-0.742545	0.907315	-1.30905	-0.023254	-0.007408	-0.143072	0.090432	0.011721	-0.635384	0.098627	-0.417941	-0.659718	-0.112009	-1.512404	0.164856	-0.223377	-0.343147	-0.030891	-0.356104	-0.187616	-0.054106	0
0.216153	-0.194598	-0.042655	1.293599	-0.923865	-0.102762	0.405255	0.365234	0.882125	0.328889	0.108083	-0.370366	-1.233478	0.907811	-0.403032	0.443356	-0.23633	0.855061	-0.021801	-0.433928	-0.432942	-0.994305	0.042648	0.124782	-0.072422	0
-4.660826	-0.692913	-2.425598	-0.438133	-0.200543	0.232671	-0.349735	-0.106935	-1.312254	-0.188543	1.976592	-0.512124	-0.68654	-0.116559	-1.0676	-0.17015	0.105952	1.322893	1.687744	0.132631	-0.058007	1.618751	0.292376	0.914075	0.533285	0
1.451299	0.229648	0.466956	0.499456	-0.363045	-0.446727	0.002655	1.064536	0.066255	0.121977	0.796445	-0.587939	-1.042402	0.307357	0.554317	-0.019899	-0.042835	2.45257	-0.07593	0.144292	-0.178956	0.347829	0.875191	0.436259	-0.254124	0
2.868912	0.111856	-0.887471	-0.272833	-0.095533	-2.135682	0.748076	0.070698	0.794974	0.172806	0.764494	-0.088775	-0.539934	-0.695815	-0.068646	0.341492	0.255277	0.269921	0.624491	0.516818	1.034854	0.247946	0.795696	-0.627531	1.403131	0
-1.955089	-0.054936	-1.646132	-0.614232	-0.470499	0.593136	-0.940315	-0.835906	-0.690133	0.165141	0.797732	-0.285511	-0.084794	0.622356	1.200763	0.232609	-0.450301	-3.199322	-0.197408	0.878954	0.871243	-0.805643	-0.317245	-2.976395	-0.591104	0
1.297489	0.236276	-1.023811	0.282313	-0.084645	-1.329925	0.37422	-0.3994	0.540278	-0.053037	0.109808	-0.498034	0.37309	0.555161	-0.447488	0.151883	0.232519	-0.109167	-0.188371	1.158238	-0.659186	0.364854	-0.603096	-1.244503	-0.319023	0
1.66025	-0.032075	-2.262489	-0.692092	0.166357	0.362792	-0.877152	0.269504	0.608908	-0.182551	-0.678277	-0.442111	0.641927	0.229833	-0.170686	0.045774	-0.317865	-1.198145	-1.072091	-0.247881	-0.891318	1.065556	-0.75394	-0.143101	0.194	0
6.975563	0.090131	5.45959	0.278395	0.002593	-0.712743	1.365872	-0.218105	-0.673727	-0.697712	0.303847	-0.610902	-1.483904	0.362783	0.518884	2.038254	-0.436912	0.194404	1.105263	-1.366009	1.475916	1.050523	-0.762571	-0.474459	-0.136022	0
4.569661	0.011748	-0.4407	1.245089	-0.340395	1.120999	-0.51973	-0.382866	0.222991	-0.089842	-0.871927	0.057999	0.062728	0.065182	-0.436398	-0.159691	0.092088	-2.730703	-0.886218	-0.921851	-0.683579	-0.583079	-0.096569	0.534875	-0.027565	0
5.047399	0.024302	2.914969	1.333739	0.427451	0.409689	0.750701	0.112645	-0.038568	0.047508	-1.591718	0.325774	0.733155	1.557414	-0.879124	-1.265149	0.039289	-0.73455	-1.371781	0.201358	0.195846	-0.416269	0.537585	0.0981	0.758407	0
2.06913	-0.255746	-0.716787	-0.42279	0.208868	1.040701	0.888353	-1.16761	-0.093941	-0.175086	0.54426	-0.254743	1.476512	-0.347529	0.359439	-1.00892	0.405086	-2.229089	-1.159735	-0.372921	-0.800695	-0.278983	-0.122799	-5.76008	-0.733782	0
-1.94353	-0.205248	2.652608	1.044328	0.367696	-0.576214	-0.175069	0.157666	-0.090653	-0.31101	0.213369	0.090626	0.404121	0.138373	0.225989	0.65376	-0.187692	-0.302331	-2.2123	1.115588	1.416782	-0.053548	0.21462	-1.333375	-0.374029	0
2.957413	-0.852123	-0.987944	-0.303117	-0.286416	-0.518338	-0.098882	0.378538	0.95249	0.022041	0.589217	-0.523926	-0.632233	0.2764	0.351676	-0.127274	0.280143	0.139144	-0.298204	-0.567594	-1.127127	-0.881066	0.153823	1.594169	-0.155583	0
3.02232	-0.40643	-0.324648	0.052985	0.161612	0.7042	0.953112	0.009377	-0.63852	0.042346	-0.983142	-0.149558	-0.788559	-0.42144	-0.133797	0.033123	0.072912	-0.923556	-1.432914	-1.064109	-0.124527	0.564784	-0.394733	-1.973232	-0.399465	0
4.553976	-0.038057	-0.799824	-1.075519	0.01178	-0.069463	-0.107959	0.087862	-1.121736	-0.48097	0.980768	0.644715	-1.427543	-0.425411	0.318705	0.855361	-0.135882	-2.836077	-0.177174	-0.042362	0.525479	-0.680207	-0.099266	0.406478	-0.513532	0
4.138939	-0.262387	-1.032022	0.376843	-0.199763	-0.039737	-0.694351	-0.220903	-0.133618	0.360876	0.537237	0.084005	0.896182	0.028014	1.553393	0.384533	-0.358594	-2.102394	-0.769816	0.123989	-0.94853	-0.756525	0.113187	0.219625	0.130111	0
4.125002	0.268799	-0.679683	-0.362495	0.06203	0.806512	-0.988493	-0.483496	0.186452	-0.370736	0.456538	-0.251596	-0.449666	-0.057099	-0.49435	-0.936095	-0.028636	-1.994082	0.264116	-0.057681	0.689759	-0.274473	-0.402623	0.25668	-0.026684	0
7.201604	0.284769	4.723725	-1.583274	1.061306	-0.622999	0.128109	0.166713	-1.291522	0.644507	0.650812	-0.231135	0.052083	0.579808	-0.187802	0.432746	0.147975	-0.227338	1.704082	1.062471	0.622548	0.601617	0.37515	1.233753	-0.109226	0
-3.852772	-0.725026	1.807122	1.129486	0.110403	-0.812851	-0.307496	0.620542	-0.968171	0.361925	-0.595424	-0.135493	0.211585	0.903649	-0.759279	1.264813	1.256476	-0.529031	-1.369957	-0.280775	1.440937	-0.547347	0.046511	2.005841	0.116721	0
8.40129	0.574345	4.248765	-0.476646	-0.337086	0.214822	2.083849	0.722373	0.032962	-0.548624	1.817503	-0.170028	-1.329148	-0.36351	-0.19406	1.76586	-0.038767	0.883963	-0.617172	0.389677	1.684446	1.149117	-0.806402	-0.140624	0.781474	0
-2.950354	0.099112	-3.394794	0.265823	-0.816346	0.132495	0.372614	-0.301444	-0.67098	-0.120438	-0.016291	0.866827	0.700253	0.829914	0.514613	0.140865	0.52025	2.363236	-1.39921	-0.391702	0.541087	-0.04717	-0.086842	0.168791	-0.287339	0
3.766003	0.199958	-0.716406	-0.662621	-0.264143	-0.390685	-0.030367	-0.103297	0.018822	-0.194031	0.528204	-0.739425	-0.688141	0.25916	-0.001435	0.708713	-0.379092	-0.134219	0.536234	-0.092586	-1.076985	-0.057682	-0.581672	0.556181	-0.213156	0
3.06494	0.469628	1.724138	-0.259688	-0.032835	-1.965014	0.410016	0.132078	-0.029659	0.177651	0.378913	0.105587	-2.153403	-0.424485	-0.471471	-0.017424	0.369395	-0.712503	0.23981	0.181983	-0.811374	0.625638	0.133145	-1.492341	-0.441948	0
2.376314	0.243341	0.491213	-0.647672	0.157225	-1.391829	-1.427204	-0.057924	0.112481	-0.144846	0.421376	0.161503	0.041599	0.460479	-0.845283	-0.772889	0.495268	3.138443	-2.294439	-0.064429	-0.268456	0.311743	0.06746	0.869403	0.159144	0
5.918281	-0.115674	1.416929	-0.103859	0.154591	-0.554883	-0.18912	0.098515	-0.218077	-0.052886	0.429376	0.01629	-0.149027	0.518562	0.252087	-0.054132	0.132349	-0.689545	0.029538	0.644822	-0.569772	0.188347	-0.260779	1.15402	0.263351	0
3.673174	0.698871	-1.279359	0.067942	0.17272	1.791122	-0.239621	0.308909	0.041091	0.20499	0.253131	0.382783	0.833277	0.17369	0.307504	0.121991	0.006258	-1.76566	-0.730772	-0.087944	-0.197337	-0.429758	0.60937	-0.97934	0.604689	0
5.549018	-0.194349	4.597332	-0.425544	0.425869	-1.970436	1.180034	0.003304	-0.442292	-0.218364	-0.988596	-0.304406	-1.82193	-1.257233	-0.499933	0.252702	0.990943	1.607186	-0.533015	-0.425147	0.008245	1.276417	-1.058979	-0.151508	-0.233702	0
4.684842	0.62343	4.823421	1.725159	-0.311467	0.766393	0.95613	-0.363895	-0.682319	0.242565	0.225513	0.106445	-1.037485	-0.948842	0.494732	-1.407226	-0.033861	2.50288	-1.82874	-0.50167	-0.384934	0.153465	0.450699	-1.360663	-1.525663	0
4.849931	0.358189	0.578572	-0.07873	0.820314	0.532304	1.784223	0.167023	-0.306422	0.120066	-0.936883	0.676604	-0.211113	0.596702	0.162151	0.299387	-0.36143	-1.922428	-0.972689	-0.594517	1.196132	1.009014	0.314231	-1.228468	-0.099787	0
4.837504	0.474112	0.06175	0.384576	-1.3086	-0.059085	-1.11061	0.198919	-0.22101	0.425948	-0.380378	-0.282222	1.525544	-0.219753	-0.171376	0.631323	0.180475	-2.236734	0.399399	0.149826	-0.445369	-0.723231	-0.510094	0.383221	-0.64323	0
4.934696	-0.323436	-0.672976	-0.426346	0.17462	0.868201	-1.144421	-0.852791	-0.171323	0.089413	-0.043852	0.101774	0.217351	0.056169	0.28086	-0.742717	0.574963	-2.552546	0.856966	-0.655675	0.060283	-0.725991	1.162863	-0.884932	0.068229	0
5.683719	0.041265	0.198779	0.029366	0.712598	0.223083	-0.719949	-1.00877	0.431454	0.136015	-0.88933	0.37526	-0.508794	-0.002224	-0.53699	-0.879383	0.775823	-3.022936	0.504277	-0.916968	1.630802	0.780565	1.325664	1.200942	0.58172	0
3.127137	0.329975	0.140004	1.470809	0.845759	-1.140899	1.013405	0.49339	-0.588539	0.116581	-0.596268	-0.504921	0.034727	0.222258	-0.593495	1.06089	-0.164976	-0.549006	-1.910037	0.284029	-0.260313	0.776921	-1.317528	-0.196865	0.206303	0
1.213812	0.340581	-2.734847	0.659449	0.002551	0.696206	0.23478	-0.272854	-0.164878	0.069052	-0.752408	-0.294336	1.063378	0.14122	-0.181209	0.680147	0.002911	-1.658695	-0.33375	-0.027144	-0.580998	-0.29263	0.354571	-0.304375	0.310629	0
-1.07102	-0.43237	-0.520821	-1.264285	-0.185882	0.891523	0.961742	-1.031441	-0.041164	0.531203	0.028404	-0.806067	1.380098	0.374553	-0.366841	-0.367651	-0.262818	1.215927	0.497692	0.357867	-0.361026	0.37545	-0.023409	1.663942	0.324037	0
1.319021	0.344087	-2.756231	-0.622374	0.081334	0.772927	0.200339	-0.449886	-0.962613	0.094656	-1.342891	-0.679664	0.007463	0.347221	-0.827146	0.736514	0.358148	-1.64285	-0.414408	0.242835	0.886109	-0.367643	-0.497617	-1.122463	-0.0482	0
1.819593	-0.25318	-1.863859	0.261585	0.105197	0.662592	0.473882	0.434516	-0.398095	0.355072	-0.308326	-0.335935	-0.510476	0.537094	-0.544427	-1.154024	0.449157	-1.21424	-0.505627	-0.456192	-0.89589	-0.246247	-0.187067	-0.622732	-0.078053	0
2.051675	-0.209388	-1.920187	-1.451376	-1.154994	-0.693069	-0.481355	0.015238	-0.216775	0.327744	0.164535	-0.114294	-0.381473	-0.108608	-0.742031	-0.18087	-0.255042	0.266051	0.648874	-0.777768	0.007666	-0.65002	-0.084721	-0.326549	-0.049795	0
1.589643	0.054509	-2.661878	-0.173185	-0.437862	-0.189294	0.518608	0.147739	-0.264163	0.141364	0.023733	-0.793493	0.254309	0.156846	-0.109178	0.528892	0.012611	-1.709155	-0.058437	-0.625824	-0.098538	-0.901009	-0.596732	0.383378	0.111905	0
2.617484	-0.295423	-2.048669	-0.582143	-0.136931	-0.348421	0.053492	0.132413	0.283956	0.271875	0.811329	-0.760513	-0.014601	0.175765	-0.519156	-0.118172	0.253309	-1.593813	0.373455	-0.341854	-1.027118	-0.449303	-0.911676	0.181284	-0.442221	0
3.924293	-0.123109	-1.197052	-0.532926	0.970579	0.222537	-0.006696	-0.592527	0.877847	0.225045	-0.453555	0.798396	0.617018	-0.203473	0.990047	0.33756	0.005936	-2.460892	-1.453878	-0.206145	-1.575624	-0.2681	-0.240686	0.067304	-0.223249	0
3.478541	0.112758	2.805092	0.25692	-0.162052	-0.200701	0.111219	-0.699034	-0.164539	0.094662	1.052282	0.090339	-0.806385	0.328096	1.099395	-1.101867	-0.403187	0.141114	0.864284	-0.231559	0.184188	-0.191874	-0.446134	0.224287	-0.347085	0
